# Supplementary material for: RNAseq analysis of olfactory neuroepithelium cytological samples in individuals with Down syndrome compared to euploid controls: a pilot study
Source: Neurol Sci. 2022 Nov 17;44(3):919–30. doi: 10.1007/s10072-022-06500-2 (PMC9925603; doi:10.1007/s10072-022-06500-2)
Supplement: Supplementary file 3 — Supplementary file3 (XLSX 14 KB) [file 10072_2022_6500_MOESM3_ESM.xlsx]

## Sheet: All_DE_Genes_down_vs_control_wi
GeneID	GeneName	baseMean	log2FoldChange	lfcSE	stat	pvalue	padj
ENSG00000142192	APP	17596.919448246	0.8169829645466771	0.12840353065605498	6.3626207190133295	1.98340039089679e-10	3.0151652742412998e-06
ENSG00000142207	URB1	2642.31072504343	0.681499774718404	0.118446309485778	5.753659845351571	8.73317940621734e-09	4.4694415266188104e-05
ENSG00000157617	C2CD2	1376.0793356740699	0.655953414045057	0.11403946451842001	5.75198609371851	8.8201056307436e-09	4.4694415266188104e-05
ENSG00000160305	DIP2A	4139.3989543101	0.6494222522986121	0.11474781747479301	5.6595608229435	1.5176085720982e-08	5.76767137825921e-05
ENSG00000156304	SCAF4	3043.87251975466	0.578911350217176	0.118690868817672	4.87747167060067	1.07454274948327e-06	0.00304275776910395
ENSG00000160294	MCM3AP	2068.75947947863	0.549573061081135	0.11328117732909698	4.851406685901161	1.22588883964987e-06	0.00304275776910395
ENSG00000159267	HLCS	1729.9197412161	0.636652918728038	0.132553849993465	4.80297568693346	1.5632487333262502e-06	0.00304275776910395
ENSG00000160216	AGPAT3	4872.79735496995	0.565538279301897	0.117865479438311	4.79816721568498	1.60124076784841e-06	0.00304275776910395
ENSG00000156253	RWDD2B	608.424399853538	0.717133224122208	0.150947452127427	4.75087995203005	2.0253335087550303e-06	0.00339916813804586
ENSG00000157540	DYRK1A	5166.55767203029	0.55862234740031	0.118347672422453	4.7201802618158295	2.35635730063381e-06	0.00339916813804586
ENSG00000083814	ZNF671	180.91428109787103	-0.834841955907086	0.17719426083734802	-4.71145031425941	2.45960067875967e-06	0.00339916813804586
ENSG00000115850	LCT	58.2031517907623	-0.9243472306778491	0.197697978584654	-4.67555226055104	2.93163605361695e-06	0.0037138942739237397
ENSG00000142149	HUNK	2144.18213129754	0.83829894256314	0.18138288018751897	4.62170929084643	3.8059110257900703e-06	0.00445057380108158
ENST00000647845	BMS1P10	85.7887600388482	-0.9201871745643381	0.20232429808273003	-4.54808040005199	5.4137454332181e-06	0.00587855414827011
ENSG00000180509	KCNE1	3665.6052699184206	0.920835847933284	0.20629117424110302	4.463767542750309	8.05309316929343e-06	0.00816154149063991
ENSG00000181143	MUC16	510015.43198492104	0.7778585960951909	0.175243545479418	4.4387289355918	9.04916967743425e-06	0.0082553888819608
ENSG00000184787	UBE2G2	1590.41271368626	0.542704097684771	0.122519652199734	4.42952692030208	9.44400245149635e-06	0.0082553888819608
ENSG00000136111	TBC1D4	301.043688646791	-0.8463290889291291	0.19138644278631103	-4.42209529895533	9.77483225071007e-06	0.0082553888819608
ENSG00000186866	POFUT2	648.523944046866	0.688141536198094	0.157407770541822	4.37171261513587	1.23275721851833e-05	0.009863355387324059
ENSG00000116497	S100PBP	2154.69670481364	0.538784887431934	0.124220000983277	4.33734409247402	1.4421476158114499e-05	0.0109617640277828
ENSG00000164022	AIMP1	193.350784652714	-0.7473395281472759	0.174053547744192	-4.293733381669679	1.7569344476781102e-05	0.0127185321302869
ENSG00000077063	CTTNBP2	821.4147101196761	0.856333888844571	0.20252302108261	4.2283286327990695	2.35433736425012e-05	0.0162274562857412
ENSG00000124795	DEK	565.2939901899749	-0.6257746853412559	0.148327072108461	-4.218883825089399	2.4551473133275e-05	0.0162274562857412
ENSG00000115760	BIRC6	2721.64530035816	-0.695135592146412	0.168281395371915	-4.13079289371299	3.61514168529945e-05	0.0228989099583009
ENSG00000118804	STBD1	60.41849041166721	-0.839131088409208	0.20581886783967604	-4.07703675186308	4.56132853418649e-05	0.0277365265506812
ENSG00000111581	NUP107	410.76199507660897	-0.5519708431917429	0.138114455220855	-3.9964741004777795	6.42929120377553e-05	0.0375915711076137
ENSG00000182670	TTC3	4432.31074975591	0.597778824057921	0.150687674701789	3.9670054318704198	7.2781334377623e-05	0.0409785868595787
ENSG00000091409	ITGA6	1226.98003518039	-0.730941742614658	0.18641158164711397	-3.92111764814251	8.81392151027846e-05	0.0462142824092525
ENSG00000146592	CREB5	1074.12695818674	0.786966295021503	0.20122205277319502	3.9109346325401098	9.19396545014729e-05	0.0462142824092525
ENSG00000126549	STATH	3183.3689087958	-0.743447908442579	0.19012892944011398	-3.9102303401794796	9.2208148909056e-05	0.0462142824092525
ENSG00000006071	ABCC8	316.114447999667	0.73715987122557	0.18893390079088698	3.90168131891514	9.55268672729887e-05	0.0462142824092525
ENSG00000142197	DOPEY2	3569.88593804808	0.6213531955503729	0.15966262666045902	3.89166336885934	9.95593169419328e-05	0.0462142824092525
ENSG00000182158	CREB3L2	9806.83495697317	0.42920419969584794	0.11034050147841601	3.88981556133134	0.000100320439383327	0.0462142824092525
ENSG00000186007	LEMD1	301.9802134247	0.725449469150736	0.18810242284854603	3.8566726476183795	0.000114940924673605	0.0513921157908276
ENSG00000106153	CHCHD2	1170.4179038666198	-0.545760655184041	0.14205406610189802	-3.8419220945957	0.000122074586152976	0.0530222245342154
ENSG00000009709	PAX7	3710.06474874563	-0.7556586036121149	0.19729277227321698	-3.83013830109122	0.000128071257818677	0.0540816461488759
ENSG00000082269	FAM135A	1133.0737099892401	-0.549530510157068	0.144017617160392	-3.8157172781511597	0.000135787909297398	0.0556592709712766
ENSG00000152583	SPARCL1	671.108456119851	-0.7858895384500949	0.20628591986207898	-3.80971003244202	0.00013912987086623502	0.0556592709712766
ENSG00000160299	PCNT	754.4462817273219	0.572686168342653	0.150737644252113	3.7992246142895603	0.00014514949840506498	0.0565785301218922
ENSG00000100417	PMM1	321.458708829517	-0.7117655136977521	0.18908212173576	-3.76431947750426	0.000167003262221605	0.063469589807321
ENSG00000125944	HNRNPR	522.107104594148	-0.4868827502182971	0.129746467271425	-3.75257038174115	0.000175030669191471	0.064897956903628
ENSG00000136463	TACO1	265.18845352011	-0.626341285882761	0.167435155143534	-3.7407991490546397	0.000183436070211198	0.0651275720675358
ENSG00000168939	SPRY3	443.414449490318	0.584865533622975	0.156392461194406	3.7397297104746605	0.000184218234370743	0.0651275720675358
ENSG00000141338	ABCA8	307.842489666284	0.660716852251085	0.177322308581803	3.72607856019583	0.000194481812277567	0.0671934661418994
ENSG00000103811	CTSH	4464.76023831336	-0.53631361683598	0.144492107072595	-3.7117156618563905	0.000205859164376647	0.0695438003745287
ENSG00000160208	RRP1B	1356.50626384441	0.5289270301596011	0.14320692904088	3.6934457969461203	0.000221235683606787	0.0731135839606605
ENSG00000119138	KLF9	851.447827277195	-0.618931693639412	0.16806992929773998	-3.6825843636963795	0.000230881425192994	0.0742542788351997
ENSG00000096060	FKBP5	1221.83977131836	-0.572588613686453	0.155651122280207	-3.67866678568283	0.00023445634680236698	0.0742542788351997
ENSG00000275832	ARHGAP23	1656.32555581435	-0.7221043191075641	0.197067063989379	-3.6642567483853297	0.000248057861238508	0.0769586858479142
ENSG00000158806	NPM2	133.226440769781	-0.635400774748556	0.175260517293344	-3.62546444893259	0.000288442577644528	0.0870208986124884
ENSG00000136367	ZFHX2	1196.70223600758	0.694188486721981	0.191640407758609	3.6223492469102996	0.000291939601975852	0.0870208986124884
ENSG00000180098	TRNAU1AP	478.00770273590103	-0.5660012236480619	0.15799112004454002	-3.58248756948175	0.000340337816337129	0.0994964516145585
