# Supplementary material for: RNAseq analysis of olfactory neuroepithelium cytological samples in individuals with Down syndrome compared to euploid controls: a pilot study
Source: Neurol Sci. 2022 Nov 17;44(3):919–30. doi: 10.1007/s10072-022-06500-2 (PMC9925603; doi:10.1007/s10072-022-06500-2)
Supplement: Supplementary file 5 — Supplementary file5 (XLSX 70 KB) [file 10072_2022_6500_MOESM5_ESM.xlsx]

## Sheet: biological_process
ID	Description	pvalue	p.adjust	geneID	Count
GO:0043467	regulation of generation of precursor metabolites and energy	6.70e-04	3.33e-01	APP NUP107 CHCHD2 TACO1	4
GO:0097067	cellular response to thyroid hormone stimulus	7.13e-04	3.33e-01	CTSH KLF9	2
GO:0097066	response to thyroid hormone	1.49e-03	3.58e-01	CTSH KLF9	2
GO:0090317	negative regulation of intracellular protein transport	4.68e-03	3.58e-01	KCNE1 UBE2G2	2
GO:0071320	cellular response to cAMP	7.72e-03	3.58e-01	APP KCNE1	2
GO:0032387	negative regulation of intracellular transport	8.89e-03	3.58e-01	KCNE1 UBE2G2	2
GO:0070936	protein K48-linked ubiquitination	1.01e-02	3.58e-01	UBE2G2 TTC3	2
GO:0016052	carbohydrate catabolic process	1.30e-02	3.58e-01	APP STBD1 NUP107	3
GO:0007623	circadian rhythm	1.58e-02	3.58e-01	DYRK1A HNRNPR KLF9	3
GO:0006110	regulation of glycolytic process	1.66e-02	3.58e-01	APP NUP107	2
GO:0050808	synapse organization	1.91e-02	3.58e-01	APP DIP2A CTTNBP2 SPARCL1	4
GO:0006417	regulation of translation	2.12e-02	3.58e-01	APP HNRNPR TACO1 TRNAU1AP	4
GO:0043470	regulation of carbohydrate catabolic process	2.12e-02	3.58e-01	APP NUP107	2
GO:0106027	neuron projection organization	2.16e-02	3.58e-01	APP DIP2A	2
GO:0051591	response to cAMP	2.25e-02	3.58e-01	APP KCNE1	2
GO:0033157	regulation of intracellular protein transport	2.38e-02	3.58e-01	KCNE1 UBE2G2 PCNT	3
GO:0006486	protein glycosylation	2.43e-02	3.58e-01	MUC16 POFUT2 PMM1	3
GO:0043413	macromolecule glycosylation	2.43e-02	3.58e-01	MUC16 POFUT2 PMM1	3
GO:0070091	glucagon secretion	2.46e-02	3.58e-01	AIMP1	1
GO:0070092	regulation of glucagon secretion	2.46e-02	3.58e-01	AIMP1	1
GO:0070862	negative regulation of protein exit from endoplasmic reticulum	2.46e-02	3.58e-01	UBE2G2	1
GO:1990535	neuron projection maintenance	2.46e-02	3.58e-01	APP	1
GO:0032412	regulation of ion transmembrane transporter activity	2.61e-02	3.58e-01	APP KCNE1 TACO1	3
GO:0001967	suckling behavior	2.71e-02	3.58e-01	APP	1
GO:0043129	surfactant homeostasis	2.71e-02	3.58e-01	CTSH	1
GO:0043589	skin morphogenesis	2.71e-02	3.58e-01	ITGA6	1
GO:1905244	regulation of modification of synaptic structure	2.71e-02	3.58e-01	CTTNBP2	1
GO:2001237	negative regulation of extrinsic apoptotic signaling pathway	2.72e-02	3.58e-01	BIRC6 ITGA6	2
GO:0070085	glycosylation	2.77e-02	3.58e-01	MUC16 POFUT2 PMM1	3
GO:0006493	protein O-linked glycosylation	2.82e-02	3.58e-01	MUC16 POFUT2	2
GO:0022898	regulation of transmembrane transporter activity	2.91e-02	3.58e-01	APP KCNE1 TACO1	3
GO:0031581	hemidesmosome assembly	2.95e-02	3.58e-01	ITGA6	1
GO:0046541	saliva secretion	2.95e-02	3.58e-01	STATH	1
GO:1900272	negative regulation of long-term synaptic potentiation	2.95e-02	3.58e-01	APP	1
GO:1903332	regulation of protein folding	2.95e-02	3.58e-01	POFUT2	1
GO:1903828	negative regulation of cellular protein localization	3.18e-02	3.58e-01	KCNE1 UBE2G2	2
GO:0016024	CDP-diacylglycerol biosynthetic process	3.19e-02	3.58e-01	AGPAT3	1
GO:0016322	neuron remodeling	3.19e-02	3.58e-01	APP	1
GO:0031115	negative regulation of microtubule polymerization	3.19e-02	3.58e-01	DYRK1A	1
GO:0046341	CDP-diacylglycerol metabolic process	3.19e-02	3.58e-01	AGPAT3	1
GO:0048875	chemical homeostasis within a tissue	3.19e-02	3.58e-01	CTSH	1
GO:0071287	cellular response to manganese ion	3.19e-02	3.58e-01	APP	1
GO:0098814	spontaneous synaptic transmission	3.19e-02	3.58e-01	APP	1
GO:0099010	modification of postsynaptic structure	3.19e-02	3.58e-01	CTTNBP2	1
GO:1902260	negative regulation of delayed rectifier potassium channel activity	3.19e-02	3.58e-01	KCNE1	1
GO:0006406	mRNA export from nucleus	3.23e-02	3.58e-01	MCM3AP NUP107	2
GO:0071427	mRNA-containing ribonucleoprotein complex export from nucleus	3.23e-02	3.58e-01	MCM3AP NUP107	2
GO:0043087	regulation of GTPase activity	3.27e-02	3.58e-01	TBC1D4 ITGA6 RRP1B ARHGAP23	4
GO:0006096	glycolytic process	3.28e-02	3.58e-01	APP NUP107	2
GO:0006757	ATP generation from ADP	3.33e-02	3.58e-01	APP NUP107	2
GO:0032409	regulation of transporter activity	3.34e-02	3.58e-01	APP KCNE1 TACO1	3
GO:0034248	regulation of cellular amide metabolic process	3.42e-02	3.58e-01	APP HNRNPR TACO1 TRNAU1AP	4
GO:0006878	cellular copper ion homeostasis	3.43e-02	3.58e-01	APP	1
GO:0006999	nuclear pore organization	3.43e-02	3.58e-01	NUP107	1
GO:1900037	regulation of cellular response to hypoxia	3.43e-02	3.58e-01	CHCHD2	1
GO:1904152	regulation of retrograde protein transport, ER to cytosol	3.43e-02	3.58e-01	UBE2G2	1
GO:0030534	adult behavior	3.44e-02	3.58e-01	APP ZFHX2	2
GO:0018107	peptidyl-threonine phosphorylation	3.49e-02	3.58e-01	APP DYRK1A	2
GO:1903578	regulation of ATP metabolic process	3.55e-02	3.58e-01	APP NUP107	2
GO:1900542	regulation of purine nucleotide metabolic process	3.60e-02	3.58e-01	APP NUP107	2
GO:0048511	rhythmic process	3.67e-02	3.58e-01	DYRK1A HNRNPR KLF9	3
GO:0000463	maturation of LSU-rRNA from tricistronic rRNA transcript (SSU-rRNA, 5.8S rRNA, LSU-rRNA)	3.67e-02	3.58e-01	URB1	1
GO:0006684	sphingomyelin metabolic process	3.67e-02	3.58e-01	ABCA8	1
GO:0010839	negative regulation of keratinocyte proliferation	3.67e-02	3.58e-01	KLF9	1
GO:0016446	somatic hypermutation of immunoglobulin genes	3.67e-02	3.58e-01	MCM3AP	1
GO:0043518	negative regulation of DNA damage response, signal transduction by p53 class mediator	3.67e-02	3.58e-01	DYRK1A	1
GO:0045836	positive regulation of meiotic nuclear division	3.67e-02	3.58e-01	NPM2	1
GO:0150011	regulation of neuron projection arborization	3.67e-02	3.58e-01	SPRY3	1
GO:1905906	regulation of amyloid fibril formation	3.67e-02	3.58e-01	APP	1
GO:0006140	regulation of nucleotide metabolic process	3.71e-02	3.58e-01	APP NUP107	2
GO:0046031	ADP metabolic process	3.71e-02	3.58e-01	APP NUP107	2
GO:0051224	negative regulation of protein transport	3.77e-02	3.58e-01	KCNE1 UBE2G2	2
GO:0002566	somatic diversification of immune receptors via somatic mutation	3.91e-02	3.58e-01	MCM3AP	1
GO:0006004	fucose metabolic process	3.91e-02	3.58e-01	POFUT2	1
GO:0007096	regulation of exit from mitosis	3.91e-02	3.58e-01	NPM2	1
GO:0043923	positive regulation by host of viral transcription	3.91e-02	3.58e-01	RRP1B	1
GO:0098915	membrane repolarization during ventricular cardiac muscle cell action potential	3.91e-02	3.58e-01	KCNE1	1
GO:0018210	peptidyl-threonine modification	3.99e-02	3.58e-01	APP DYRK1A	2
GO:1904950	negative regulation of establishment of protein localization	3.99e-02	3.58e-01	KCNE1 UBE2G2	2
GO:0036065	fucosylation	4.15e-02	3.58e-01	POFUT2	1
GO:0055070	copper ion homeostasis	4.15e-02	3.58e-01	APP	1
GO:1903817	negative regulation of voltage-gated potassium channel activity	4.15e-02	3.58e-01	KCNE1	1
GO:0007612	learning	4.17e-02	3.58e-01	APP TACO1	2
GO:0046683	response to organophosphorus	4.17e-02	3.58e-01	APP KCNE1	2
GO:0071426	ribonucleoprotein complex export from nucleus	4.17e-02	3.58e-01	MCM3AP NUP107	2
GO:0071166	ribonucleoprotein complex localization	4.22e-02	3.58e-01	MCM3AP NUP107	2
GO:0006165	nucleoside diphosphate phosphorylation	4.28e-02	3.58e-01	APP NUP107	2
GO:0046034	ATP metabolic process	4.29e-02	3.58e-01	APP NUP107 CHCHD2	3
GO:0046939	nucleotide phosphorylation	4.34e-02	3.58e-01	APP NUP107	2
GO:0097623	potassium ion export across plasma membrane	4.39e-02	3.58e-01	KCNE1	1
GO:0009135	purine nucleoside diphosphate metabolic process	4.46e-02	3.58e-01	APP NUP107	2
GO:0009179	purine ribonucleoside diphosphate metabolic process	4.46e-02	3.58e-01	APP NUP107	2
GO:0070371	ERK1 and ERK2 cascade	4.54e-02	3.58e-01	APP SPRY3 CTSH	3
GO:0031644	regulation of nervous system process	4.58e-02	3.58e-01	APP ZFHX2	2
GO:0007398	ectoderm development	4.63e-02	3.58e-01	ITGA6	1
GO:0099563	modification of synaptic structure	4.63e-02	3.58e-01	CTTNBP2	1
GO:0007586	digestion	4.64e-02	3.58e-01	LCT STATH	2
GO:0009185	ribonucleoside diphosphate metabolic process	4.64e-02	3.58e-01	APP NUP107	2
GO:0010042	response to manganese ion	4.87e-02	3.58e-01	APP	1
GO:0046931	pore complex assembly	4.87e-02	3.58e-01	NUP107	1
GO:0048025	negative regulation of mRNA splicing, via spliceosome	4.87e-02	3.58e-01	DYRK1A	1
GO:0006405	RNA export from nucleus	4.88e-02	3.58e-01	MCM3AP NUP107	2
GO:0014074	response to purine-containing compound	5.00e-02	3.58e-01	APP KCNE1	2
GO:0043484	regulation of RNA splicing	5.07e-02	3.58e-01	DYRK1A RRP1B	2
GO:0007617	mating behavior	5.11e-02	3.58e-01	APP	1
GO:0010875	positive regulation of cholesterol efflux	5.11e-02	3.58e-01	ABCA8	1
GO:0030502	negative regulation of bone mineralization	5.11e-02	3.58e-01	STATH	1
GO:0038083	peptidyl-tyrosine autophosphorylation	5.11e-02	3.58e-01	DYRK1A	1
GO:0048169	regulation of long-term neuronal synaptic plasticity	5.11e-02	3.58e-01	APP	1
GO:1902259	regulation of delayed rectifier potassium channel activity	5.11e-02	3.58e-01	KCNE1	1
GO:1904062	regulation of cation transmembrane transport	5.26e-02	3.58e-01	APP KCNE1 TACO1	3
GO:0006085	acetyl-CoA biosynthetic process	5.34e-02	3.58e-01	DIP2A	1
GO:0010288	response to lead ion	5.34e-02	3.58e-01	APP	1
GO:0033617	mitochondrial cytochrome c oxidase assembly	5.34e-02	3.58e-01	TACO1	1
GO:0035458	cellular response to interferon-beta	5.34e-02	3.58e-01	UBE2G2	1
GO:0060307	regulation of ventricular cardiac muscle cell membrane repolarization	5.34e-02	3.58e-01	KCNE1	1
GO:0090312	positive regulation of protein deacetylation	5.34e-02	3.58e-01	DYRK1A	1
GO:0006090	pyruvate metabolic process	5.38e-02	3.58e-01	APP NUP107	2
GO:0051028	mRNA transport	5.51e-02	3.58e-01	MCM3AP NUP107	2
GO:0009101	glycoprotein biosynthetic process	5.53e-02	3.58e-01	MUC16 POFUT2 PMM1	3
GO:0010976	positive regulation of neuron projection development	5.57e-02	3.58e-01	ITGA6 CREB3L2	2
GO:0005980	glycogen catabolic process	5.58e-02	3.58e-01	STBD1	1
GO:0009226	nucleotide-sugar biosynthetic process	5.58e-02	3.58e-01	PMM1	1
GO:0010155	regulation of proton transport	5.58e-02	3.58e-01	TACO1	1
GO:0016973	poly(A)+ mRNA export from nucleus	5.58e-02	3.58e-01	MCM3AP	1
GO:0048668	collateral sprouting	5.58e-02	3.58e-01	APP	1
GO:0051446	positive regulation of meiotic cell cycle	5.58e-02	3.58e-01	NPM2	1
GO:1900273	positive regulation of long-term synaptic potentiation	5.58e-02	3.58e-01	APP	1
GO:2001236	regulation of extrinsic apoptotic signaling pathway	5.64e-02	3.58e-01	BIRC6 ITGA6	2
GO:0032386	regulation of intracellular transport	5.64e-02	3.58e-01	KCNE1 UBE2G2 PCNT	3
GO:0009132	nucleoside diphosphate metabolic process	5.77e-02	3.58e-01	APP NUP107	2
GO:0000466	maturation of 5.8S rRNA from tricistronic rRNA transcript (SSU-rRNA, 5.8S rRNA, LSU-rRNA)	5.82e-02	3.58e-01	URB1	1
GO:0009251	glucan catabolic process	5.82e-02	3.58e-01	STBD1	1
GO:0031338	regulation of vesicle fusion	5.82e-02	3.58e-01	TBC1D4	1
GO:0040037	negative regulation of fibroblast growth factor receptor signaling pathway	5.82e-02	3.58e-01	SPRY3	1
GO:0045821	positive regulation of glycolytic process	5.82e-02	3.58e-01	APP	1
GO:0050680	negative regulation of epithelial cell proliferation	6.03e-02	3.58e-01	AIMP1 KLF9	2
GO:0032469	endoplasmic reticulum calcium ion homeostasis	6.05e-02	3.58e-01	APP	1
GO:0033119	negative regulation of RNA splicing	6.05e-02	3.58e-01	DYRK1A	1
GO:0044247	cellular polysaccharide catabolic process	6.05e-02	3.58e-01	STBD1	1
GO:0048143	astrocyte activation	6.05e-02	3.58e-01	APP	1
GO:0070129	regulation of mitochondrial translation	6.05e-02	3.58e-01	TACO1	1
GO:0086013	membrane repolarization during cardiac muscle cell action potential	6.05e-02	3.58e-01	KCNE1	1
GO:0099560	synaptic membrane adhesion	6.05e-02	3.58e-01	SPARCL1	1
GO:1901017	negative regulation of potassium ion transmembrane transporter activity	6.05e-02	3.58e-01	KCNE1	1
GO:1990000	amyloid fibril formation	6.05e-02	3.58e-01	APP	1
GO:0008535	respiratory chain complex IV assembly	6.28e-02	3.58e-01	TACO1	1
GO:0099625	ventricular cardiac muscle cell membrane repolarization	6.28e-02	3.58e-01	KCNE1	1
GO:0000272	polysaccharide catabolic process	6.52e-02	3.58e-01	STBD1	1
GO:0010971	positive regulation of G2/M transition of mitotic cell cycle	6.52e-02	3.58e-01	APP	1
GO:0035235	ionotropic glutamate receptor signaling pathway	6.52e-02	3.58e-01	APP	1
GO:0060441	epithelial tube branching involved in lung morphogenesis	6.52e-02	3.58e-01	CTSH	1
GO:0099623	regulation of cardiac muscle cell membrane repolarization	6.52e-02	3.58e-01	KCNE1	1
GO:0018394	peptidyl-lysine acetylation	6.57e-02	3.58e-01	DIP2A MCM3AP	2
GO:0000470	maturation of LSU-rRNA	6.75e-02	3.58e-01	URB1	1
GO:0010458	exit from mitosis	6.75e-02	3.58e-01	NPM2	1
GO:0019098	reproductive behavior	6.75e-02	3.58e-01	APP	1
GO:0070861	regulation of protein exit from endoplasmic reticulum	6.75e-02	3.58e-01	UBE2G2	1
GO:0071280	cellular response to copper ion	6.75e-02	3.58e-01	APP	1
GO:0086011	membrane repolarization during action potential	6.75e-02	3.58e-01	KCNE1	1
GO:0140058	neuron projection arborization	6.75e-02	3.58e-01	SPRY3	1
GO:0030970	retrograde protein transport, ER to cytosol	6.98e-02	3.58e-01	UBE2G2	1
GO:0050686	negative regulation of mRNA processing	6.98e-02	3.58e-01	DYRK1A	1
GO:0062125	regulation of mitochondrial gene expression	6.98e-02	3.58e-01	TACO1	1
GO:1901380	negative regulation of potassium ion transmembrane transport	6.98e-02	3.58e-01	KCNE1	1
GO:1903513	endoplasmic reticulum to cytosol transport	6.98e-02	3.58e-01	UBE2G2	1
GO:2001257	regulation of cation channel activity	7.19e-02	3.58e-01	APP KCNE1	2
GO:0007176	regulation of epidermal growth factor-activated receptor activity	7.22e-02	3.58e-01	APP	1
GO:0010800	positive regulation of peptidyl-threonine phosphorylation	7.22e-02	3.58e-01	APP	1
GO:0070168	negative regulation of biomineral tissue development	7.22e-02	3.58e-01	STATH	1
GO:1902751	positive regulation of cell cycle G2/M phase transition	7.22e-02	3.58e-01	APP	1
GO:1905476	negative regulation of protein localization to membrane	7.22e-02	3.58e-01	KCNE1	1
GO:2000406	positive regulation of T cell migration	7.22e-02	3.58e-01	APP	1
GO:0018205	peptidyl-lysine modification	7.35e-02	3.58e-01	DIP2A MCM3AP NUP107	3
GO:0019083	viral transcription	7.41e-02	3.58e-01	NUP107 RRP1B	2
GO:0032373	positive regulation of sterol transport	7.45e-02	3.58e-01	ABCA8	1
GO:0032376	positive regulation of cholesterol transport	7.45e-02	3.58e-01	ABCA8	1
GO:0035456	response to interferon-beta	7.45e-02	3.58e-01	UBE2G2	1
GO:0040020	regulation of meiotic nuclear division	7.45e-02	3.58e-01	NPM2	1
GO:0043171	peptide catabolic process	7.45e-02	3.58e-01	CTSH	1
GO:0099174	regulation of presynapse organization	7.45e-02	3.58e-01	APP	1
GO:0110150	negative regulation of biomineralization	7.45e-02	3.58e-01	STATH	1
GO:1901797	negative regulation of signal transduction by p53 class mediator	7.45e-02	3.58e-01	DYRK1A	1
GO:1905606	regulation of presynapse assembly	7.45e-02	3.58e-01	APP	1
GO:0006611	protein export from nucleus	7.62e-02	3.58e-01	MCM3AP NUP107	2
GO:0032941	secretion by tissue	7.91e-02	3.58e-01	STATH	1
GO:0061157	mRNA destabilization	7.91e-02	3.58e-01	HNRNPR	1
GO:0009150	purine ribonucleotide metabolic process	8.11e-02	3.58e-01	APP DIP2A NUP107	3
GO:0045664	regulation of neuron differentiation	8.13e-02	3.58e-01	APP ZFHX2	2
GO:0006409	tRNA export from nucleus	8.14e-02	3.58e-01	NUP107	1
GO:0043516	regulation of DNA damage response, signal transduction by p53 class mediator	8.14e-02	3.58e-01	DYRK1A	1
GO:0060306	regulation of membrane repolarization	8.14e-02	3.58e-01	KCNE1	1
GO:0071431	tRNA-containing ribonucleoprotein complex export from nucleus	8.14e-02	3.58e-01	NUP107	1
GO:2000758	positive regulation of peptidyl-lysine acetylation	8.14e-02	3.58e-01	DIP2A	1
GO:0043547	positive regulation of GTPase activity	8.25e-02	3.58e-01	TBC1D4 ITGA6 ARHGAP23	3
GO:0000460	maturation of 5.8S rRNA	8.37e-02	3.58e-01	URB1	1
GO:0006369	termination of RNA polymerase II transcription	8.37e-02	3.58e-01	SCAF4	1
GO:0040036	regulation of fibroblast growth factor receptor signaling pathway	8.37e-02	3.58e-01	SPRY3	1
GO:0086005	ventricular cardiac muscle cell action potential	8.37e-02	3.58e-01	KCNE1	1
GO:0017004	cytochrome complex assembly	8.60e-02	3.58e-01	TACO1	1
GO:0043267	negative regulation of potassium ion transport	8.60e-02	3.58e-01	KCNE1	1
GO:0050779	RNA destabilization	8.60e-02	3.58e-01	HNRNPR	1
GO:0051930	regulation of sensory perception of pain	8.60e-02	3.58e-01	ZFHX2	1
GO:0090313	regulation of protein targeting to membrane	8.60e-02	3.58e-01	KCNE1	1
GO:2000310	regulation of NMDA receptor activity	8.60e-02	3.58e-01	APP	1
GO:0019080	viral gene expression	8.72e-02	3.58e-01	NUP107 RRP1B	2
GO:0050657	nucleic acid transport	8.72e-02	3.58e-01	MCM3AP NUP107	2
GO:0050658	RNA transport	8.72e-02	3.58e-01	MCM3AP NUP107	2
GO:0009100	glycoprotein metabolic process	8.72e-02	3.58e-01	MUC16 POFUT2 PMM1	3
GO:0009225	nucleotide-sugar metabolic process	8.83e-02	3.58e-01	PMM1	1
GO:0010837	regulation of keratinocyte proliferation	8.83e-02	3.58e-01	KLF9	1
GO:0031111	negative regulation of microtubule polymerization or depolymerization	8.83e-02	3.58e-01	DYRK1A	1
GO:0033120	positive regulation of RNA splicing	8.83e-02	3.58e-01	DYRK1A	1
GO:0045740	positive regulation of DNA replication	8.83e-02	3.58e-01	NPM2	1
GO:0051031	tRNA transport	8.83e-02	3.58e-01	NUP107	1
GO:0051931	regulation of sensory perception	8.83e-02	3.58e-01	ZFHX2	1
GO:0099622	cardiac muscle cell membrane repolarization	8.83e-02	3.58e-01	KCNE1	1
GO:2000403	positive regulation of lymphocyte migration	8.83e-02	3.58e-01	APP	1
GO:0006473	protein acetylation	8.87e-02	3.58e-01	DIP2A MCM3AP	2
GO:0010952	positive regulation of peptidase activity	8.87e-02	3.58e-01	APP CTSH	2
GO:0009259	ribonucleotide metabolic process	8.91e-02	3.58e-01	APP DIP2A NUP107	3
GO:0051168	nuclear export	8.94e-02	3.58e-01	MCM3AP NUP107	2
GO:0051236	establishment of RNA localization	8.94e-02	3.58e-01	MCM3AP NUP107	2
GO:0052548	regulation of endopeptidase activity	8.96e-02	3.58e-01	APP BIRC6 CTSH	3
GO:0006084	acetyl-CoA metabolic process	9.05e-02	3.58e-01	DIP2A	1
GO:0007618	mating	9.05e-02	3.58e-01	APP	1
GO:0030279	negative regulation of ossification	9.05e-02	3.58e-01	STATH	1
GO:0097064	ncRNA export from nucleus	9.05e-02	3.58e-01	NUP107	1
GO:0010389	regulation of G2/M transition of mitotic cell cycle	9.10e-02	3.58e-01	APP PCNT	2
GO:0050807	regulation of synapse organization	9.17e-02	3.58e-01	APP CTTNBP2	2
GO:0086091	regulation of heart rate by cardiac conduction	9.28e-02	3.58e-01	KCNE1	1
GO:1901381	positive regulation of potassium ion transmembrane transport	9.28e-02	3.58e-01	KCNE1	1
GO:0006109	regulation of carbohydrate metabolic process	9.32e-02	3.58e-01	APP NUP107	2
GO:0019693	ribose phosphate metabolic process	9.40e-02	3.58e-01	APP DIP2A NUP107	3
GO:0042908	xenobiotic transport	9.51e-02	3.58e-01	ABCA8	1
GO:0051051	negative regulation of transport	9.55e-02	3.58e-01	KCNE1 UBE2G2 TBC1D4	3
GO:0090276	regulation of peptide hormone secretion	9.55e-02	3.58e-01	AIMP1 ABCC8	2
GO:1901990	regulation of mitotic cell cycle phase transition	9.60e-02	3.58e-01	APP PCNT NPM2	3
GO:0006163	purine nucleotide metabolic process	9.70e-02	3.58e-01	APP DIP2A NUP107	3
GO:1903580	positive regulation of ATP metabolic process	9.73e-02	3.58e-01	APP	1
GO:1904646	cellular response to amyloid-beta	9.73e-02	3.58e-01	APP	1
GO:0071805	potassium ion transmembrane transport	9.79e-02	3.58e-01	KCNE1 ABCC8	2
GO:0050803	regulation of synapse structure or activity	9.94e-02	3.58e-01	APP CTTNBP2	2
GO:0008542	visual learning	9.96e-02	3.58e-01	APP	1
GO:0014002	astrocyte development	9.96e-02	3.58e-01	APP	1
GO:0046688	response to copper ion	9.96e-02	3.58e-01	APP	1
GO:0050885	neuromuscular process controlling balance	9.96e-02	3.58e-01	APP	1
GO:0097191	extrinsic apoptotic signaling pathway	1.02e-01	3.58e-01	BIRC6 ITGA6	2
GO:1903792	negative regulation of anion transport	1.02e-01	3.58e-01	KCNE1 UBE2G2	2
GO:0000413	protein peptidyl-prolyl isomerization	1.02e-01	3.58e-01	FKBP5	1
GO:0090311	regulation of protein deacetylation	1.02e-01	3.58e-01	DYRK1A	1
GO:2000404	regulation of T cell migration	1.02e-01	3.58e-01	APP	1
GO:1902749	regulation of cell cycle G2/M phase transition	1.03e-01	3.58e-01	APP PCNT	2
GO:0052547	regulation of peptidase activity	1.04e-01	3.58e-01	APP BIRC6 CTSH	3
GO:0010874	regulation of cholesterol efflux	1.04e-01	3.58e-01	ABCA8	1
GO:0048168	regulation of neuronal synaptic plasticity	1.04e-01	3.58e-01	APP	1
GO:0060711	labyrinthine layer development	1.04e-01	3.58e-01	BIRC6	1
GO:0098815	modulation of excitatory postsynaptic potential	1.04e-01	3.58e-01	APP	1
GO:0051346	negative regulation of hydrolase activity	1.05e-01	3.58e-01	APP BIRC6 RRP1B	3
GO:2001020	regulation of response to DNA damage stimulus	1.05e-01	3.58e-01	DYRK1A DEK	2
GO:0006378	mRNA polyadenylation	1.06e-01	3.58e-01	APP	1
GO:0006418	tRNA aminoacylation for protein translation	1.06e-01	3.58e-01	AIMP1	1
GO:0042551	neuron maturation	1.06e-01	3.58e-01	APP	1
GO:0086009	membrane repolarization	1.06e-01	3.58e-01	KCNE1	1
GO:1900271	regulation of long-term synaptic potentiation	1.06e-01	3.58e-01	APP	1
GO:1901985	positive regulation of protein acetylation	1.06e-01	3.58e-01	DIP2A	1
GO:0072521	purine-containing compound metabolic process	1.07e-01	3.58e-01	APP DIP2A NUP107	3
GO:2001234	negative regulation of apoptotic signaling pathway	1.07e-01	3.58e-01	BIRC6 ITGA6	2
GO:0008038	neuron recognition	1.09e-01	3.58e-01	APP	1
GO:0031648	protein destabilization	1.09e-01	3.58e-01	CTSH	1
GO:0043268	positive regulation of potassium ion transport	1.09e-01	3.58e-01	KCNE1	1
GO:0043631	RNA polyadenylation	1.09e-01	3.58e-01	APP	1
GO:0045981	positive regulation of nucleotide metabolic process	1.09e-01	3.58e-01	APP	1
GO:1900544	positive regulation of purine nucleotide metabolic process	1.09e-01	3.58e-01	APP	1
GO:2001258	negative regulation of cation channel activity	1.09e-01	3.58e-01	KCNE1	1
GO:0006364	rRNA processing	1.10e-01	3.58e-01	URB1 RRP1B	2
GO:0001774	microglial cell activation	1.11e-01	3.58e-01	APP	1
GO:0007528	neuromuscular junction development	1.11e-01	3.58e-01	APP	1
GO:0007632	visual behavior	1.11e-01	3.58e-01	APP	1
GO:0009994	oocyte differentiation	1.11e-01	3.58e-01	NPM2	1
GO:0030225	macrophage differentiation	1.11e-01	3.58e-01	APP	1
GO:0034260	negative regulation of GTPase activity	1.11e-01	3.58e-01	RRP1B	1
GO:0044275	cellular carbohydrate catabolic process	1.11e-01	3.58e-01	STBD1	1
GO:0051445	regulation of meiotic cell cycle	1.11e-01	3.58e-01	NPM2	1
GO:0099054	presynapse assembly	1.11e-01	3.58e-01	APP	1
GO:0001913	T cell mediated cytotoxicity	1.13e-01	3.58e-01	CTSH	1
GO:0010799	regulation of peptidyl-threonine phosphorylation	1.13e-01	3.58e-01	APP	1
GO:0032527	protein exit from endoplasmic reticulum	1.13e-01	3.58e-01	UBE2G2	1
GO:0043039	tRNA aminoacylation	1.13e-01	3.58e-01	AIMP1	1
GO:0043616	keratinocyte proliferation	1.13e-01	3.58e-01	KLF9	1
GO:0060425	lung morphogenesis	1.13e-01	3.58e-01	CTSH	1
GO:0070839	metal ion export	1.13e-01	3.58e-01	KCNE1	1
GO:1990090	cellular response to nerve growth factor stimulus	1.13e-01	3.58e-01	APP	1
GO:0006813	potassium ion transport	1.14e-01	3.58e-01	KCNE1 ABCC8	2
GO:0006457	protein folding	1.15e-01	3.58e-01	POFUT2 FKBP5	2
GO:0006654	phosphatidic acid biosynthetic process	1.15e-01	3.58e-01	AGPAT3	1
GO:0043038	amino acid activation	1.15e-01	3.58e-01	AIMP1	1
GO:0046580	negative regulation of Ras protein signal transduction	1.15e-01	3.58e-01	SPRY3	1
GO:0006403	RNA localization	1.15e-01	3.58e-01	MCM3AP NUP107	2
GO:0016358	dendrite development	1.15e-01	3.58e-01	APP DIP2A	2
GO:1901987	regulation of cell cycle phase transition	1.16e-01	3.58e-01	APP PCNT NPM2	3
GO:1903793	positive regulation of anion transport	1.16e-01	3.58e-01	AIMP1 PCNT ABCA8	3
GO:0007611	learning or memory	1.16e-01	3.58e-01	APP TACO1	2
GO:0031113	regulation of microtubule polymerization	1.17e-01	3.58e-01	DYRK1A	1
GO:0099172	presynapse organization	1.17e-01	3.58e-01	APP	1
GO:1990089	response to nerve growth factor	1.17e-01	3.58e-01	APP	1
GO:0008380	RNA splicing	1.18e-01	3.58e-01	DYRK1A HNRNPR RRP1B	3
GO:0016072	rRNA metabolic process	1.19e-01	3.60e-01	URB1 RRP1B	2
GO:0046473	phosphatidic acid metabolic process	1.20e-01	3.61e-01	AGPAT3	1
GO:1904645	response to amyloid-beta	1.20e-01	3.61e-01	APP	1
GO:0061014	positive regulation of mRNA catabolic process	1.22e-01	3.65e-01	HNRNPR	1
GO:0043543	protein acylation	1.22e-01	3.65e-01	DIP2A MCM3AP	2
GO:0034660	ncRNA metabolic process	1.24e-01	3.67e-01	URB1 AIMP1 RRP1B	3
GO:0007215	glutamate receptor signaling pathway	1.24e-01	3.67e-01	APP	1
GO:0035384	thioester biosynthetic process	1.24e-01	3.67e-01	DIP2A	1
GO:0071616	acyl-CoA biosynthetic process	1.24e-01	3.67e-01	DIP2A	1
GO:0010951	negative regulation of endopeptidase activity	1.24e-01	3.67e-01	APP BIRC6	2
GO:0030072	peptide hormone secretion	1.26e-01	3.70e-01	AIMP1 ABCC8	2
GO:0086002	cardiac muscle cell action potential involved in contraction	1.26e-01	3.70e-01	KCNE1	1
GO:0071385	cellular response to glucocorticoid stimulus	1.28e-01	3.74e-01	KLF9	1
GO:0019318	hexose metabolic process	1.28e-01	3.74e-01	POFUT2 PMM1	2
GO:0032731	positive regulation of interleukin-1 beta production	1.31e-01	3.78e-01	APP	1
GO:0051058	negative regulation of small GTPase mediated signal transduction	1.31e-01	3.78e-01	SPRY3	1
GO:0015931	nucleobase-containing compound transport	1.31e-01	3.78e-01	MCM3AP NUP107	2
GO:0000381	regulation of alternative mRNA splicing, via spliceosome	1.33e-01	3.78e-01	DYRK1A	1
GO:0034205	amyloid-beta formation	1.33e-01	3.78e-01	DYRK1A	1
GO:0051785	positive regulation of nuclear division	1.33e-01	3.78e-01	NPM2	1
GO:0075733	intracellular transport of virus	1.33e-01	3.78e-01	NUP107	1
GO:0010466	negative regulation of peptidase activity	1.34e-01	3.81e-01	APP BIRC6	2
GO:0031638	zymogen activation	1.35e-01	3.81e-01	CTSH	1
GO:0045815	positive regulation of gene expression, epigenetic	1.35e-01	3.81e-01	DEK	1
GO:0000086	G2/M transition of mitotic cell cycle	1.35e-01	3.81e-01	APP PCNT	2
GO:0046883	regulation of hormone secretion	1.37e-01	3.83e-01	AIMP1 ABCC8	2
GO:0018208	peptidyl-proline modification	1.37e-01	3.83e-01	FKBP5	1
GO:0032722	positive regulation of chemokine production	1.39e-01	3.83e-01	APP	1
GO:0040014	regulation of multicellular organism growth	1.39e-01	3.83e-01	APP	1
GO:0043966	histone H3 acetylation	1.39e-01	3.83e-01	MCM3AP	1
GO:0060997	dendritic spine morphogenesis	1.39e-01	3.83e-01	DIP2A	1
GO:0071384	cellular response to corticosteroid stimulus	1.39e-01	3.83e-01	KLF9	1
GO:0140115	export across plasma membrane	1.39e-01	3.83e-01	KCNE1	1
GO:0016266	O-glycan processing	1.41e-01	3.87e-01	MUC16	1
GO:0033619	membrane protein proteolysis	1.41e-01	3.87e-01	CTSH	1
GO:0008344	adult locomotory behavior	1.44e-01	3.87e-01	APP	1
GO:0051851	modulation by host of symbiont process	1.44e-01	3.87e-01	RRP1B	1
GO:0061912	selective autophagy	1.44e-01	3.87e-01	STBD1	1
GO:1901016	regulation of potassium ion transmembrane transporter activity	1.44e-01	3.87e-01	KCNE1	1
GO:2000756	regulation of peptidyl-lysine acetylation	1.44e-01	3.87e-01	DIP2A	1
GO:0008654	phospholipid biosynthetic process	1.45e-01	3.87e-01	AGPAT3 ABCA8	2
GO:0045665	negative regulation of neuron differentiation	1.46e-01	3.87e-01	APP	1
GO:0061077	chaperone-mediated protein folding	1.46e-01	3.87e-01	FKBP5	1
GO:0071677	positive regulation of mononuclear cell migration	1.46e-01	3.87e-01	APP	1
GO:2000401	regulation of lymphocyte migration	1.46e-01	3.87e-01	APP	1
GO:0005996	monosaccharide metabolic process	1.47e-01	3.87e-01	POFUT2 PMM1	2
GO:0016445	somatic diversification of immunoglobulins	1.48e-01	3.87e-01	MCM3AP	1
GO:0032732	positive regulation of interleukin-1 production	1.48e-01	3.87e-01	APP	1
GO:0033344	cholesterol efflux	1.48e-01	3.87e-01	ABCA8	1
GO:0046794	transport of virus	1.48e-01	3.87e-01	NUP107	1
GO:0044839	cell cycle G2/M phase transition	1.51e-01	3.89e-01	APP PCNT	2
GO:0050890	cognition	1.51e-01	3.89e-01	APP TACO1	2
GO:0044766	multi-organism transport	1.52e-01	3.89e-01	NUP107	1
GO:0061515	myeloid cell development	1.52e-01	3.89e-01	APP	1
GO:0072678	T cell migration	1.52e-01	3.89e-01	APP	1
GO:1902579	multi-organism localization	1.52e-01	3.89e-01	NUP107	1
GO:0015980	energy derivation by oxidation of organic compounds	1.52e-01	3.89e-01	STBD1 CHCHD2	2
GO:0001822	kidney development	1.54e-01	3.89e-01	NUP107 CTSH	2
GO:0033866	nucleoside bisphosphate biosynthetic process	1.54e-01	3.89e-01	DIP2A	1
GO:0034030	ribonucleoside bisphosphate biosynthetic process	1.54e-01	3.89e-01	DIP2A	1
GO:0034033	purine nucleoside bisphosphate biosynthetic process	1.54e-01	3.89e-01	DIP2A	1
GO:0042987	amyloid precursor protein catabolic process	1.54e-01	3.89e-01	DYRK1A	1
GO:0050435	amyloid-beta metabolic process	1.54e-01	3.89e-01	DYRK1A	1
GO:1901224	positive regulation of NIK/NF-kappaB signaling	1.54e-01	3.89e-01	APP	1
GO:0001707	mesoderm formation	1.56e-01	3.92e-01	POFUT2	1
GO:0008306	associative learning	1.56e-01	3.92e-01	APP	1
GO:0031503	protein-containing complex localization	1.57e-01	3.92e-01	MCM3AP NUP107	2
GO:0008088	axo-dendritic transport	1.58e-01	3.95e-01	APP	1
GO:0032371	regulation of sterol transport	1.61e-01	3.97e-01	ABCA8	1
GO:0032374	regulation of cholesterol transport	1.61e-01	3.97e-01	ABCA8	1
GO:0048332	mesoderm morphogenesis	1.61e-01	3.97e-01	POFUT2	1
GO:0072001	renal system development	1.61e-01	3.97e-01	NUP107 CTSH	2
GO:0098586	cellular response to virus	1.63e-01	4.00e-01	RRP1B	1
GO:0032413	negative regulation of ion transmembrane transporter activity	1.65e-01	4.01e-01	KCNE1	1
GO:0042273	ribosomal large subunit biogenesis	1.65e-01	4.01e-01	URB1	1
GO:0048708	astrocyte differentiation	1.65e-01	4.01e-01	APP	1
GO:0086003	cardiac muscle cell contraction	1.65e-01	4.01e-01	KCNE1	1
GO:0000380	alternative mRNA splicing, via spliceosome	1.67e-01	4.05e-01	DYRK1A	1
GO:0034976	response to endoplasmic reticulum stress	1.68e-01	4.07e-01	UBE2G2 CREB3L2	2
GO:0005977	glycogen metabolic process	1.69e-01	4.07e-01	STBD1	1
GO:0006487	protein N-linked glycosylation	1.69e-01	4.07e-01	PMM1	1
GO:0001937	negative regulation of endothelial cell proliferation	1.71e-01	4.07e-01	AIMP1	1
GO:0002200	somatic diversification of immune receptors	1.71e-01	4.07e-01	MCM3AP	1
GO:0006073	cellular glucan metabolic process	1.71e-01	4.07e-01	STBD1	1
GO:0006353	DNA-templated transcription, termination	1.71e-01	4.07e-01	SCAF4	1
GO:0044042	glucan metabolic process	1.71e-01	4.07e-01	STBD1	1
GO:0070372	regulation of ERK1 and ERK2 cascade	1.73e-01	4.07e-01	APP SPRY3	2
GO:0030500	regulation of bone mineralization	1.73e-01	4.07e-01	STATH	1
GO:0086001	cardiac muscle cell action potential	1.73e-01	4.07e-01	KCNE1	1
GO:1901983	regulation of protein acetylation	1.73e-01	4.07e-01	DIP2A	1
GO:0046879	hormone secretion	1.73e-01	4.07e-01	AIMP1 ABCC8	2
GO:0090068	positive regulation of cell cycle process	1.74e-01	4.08e-01	APP NPM2	2
GO:0043407	negative regulation of MAP kinase activity	1.75e-01	4.08e-01	SPRY3	1
GO:0046785	microtubule polymerization	1.75e-01	4.08e-01	DYRK1A	1
GO:0032272	negative regulation of protein polymerization	1.77e-01	4.09e-01	DYRK1A	1
GO:0045913	positive regulation of carbohydrate metabolic process	1.77e-01	4.09e-01	APP	1
GO:0070373	negative regulation of ERK1 and ERK2 cascade	1.77e-01	4.09e-01	SPRY3	1
GO:0042254	ribosome biogenesis	1.78e-01	4.09e-01	URB1 RRP1B	2
GO:0002791	regulation of peptide secretion	1.79e-01	4.09e-01	AIMP1 ABCC8	2
GO:0001892	embryonic placenta development	1.79e-01	4.09e-01	BIRC6	1
GO:1900034	regulation of cellular response to heat	1.79e-01	4.09e-01	NUP107	1
GO:1990830	cellular response to leukemia inhibitory factor	1.79e-01	4.09e-01	PMM1	1
GO:0018105	peptidyl-serine phosphorylation	1.81e-01	4.09e-01	APP DYRK1A	2
GO:0030433	ubiquitin-dependent ERAD pathway	1.81e-01	4.09e-01	UBE2G2	1
GO:1990823	response to leukemia inhibitory factor	1.81e-01	4.09e-01	PMM1	1
GO:2000243	positive regulation of reproductive process	1.81e-01	4.09e-01	NPM2	1
GO:0009914	hormone transport	1.82e-01	4.09e-01	AIMP1 ABCC8	2
GO:0016925	protein sumoylation	1.83e-01	4.09e-01	NUP107	1
GO:0031110	regulation of microtubule polymerization or depolymerization	1.83e-01	4.09e-01	DYRK1A	1
GO:0043242	negative regulation of protein-containing complex disassembly	1.83e-01	4.09e-01	SCAF4	1
GO:0099601	regulation of neurotransmitter receptor activity	1.83e-01	4.09e-01	APP	1
GO:1903533	regulation of protein targeting	1.83e-01	4.09e-01	KCNE1	1
GO:0001656	metanephros development	1.85e-01	4.10e-01	CTSH	1
GO:0032410	negative regulation of transporter activity	1.85e-01	4.10e-01	KCNE1	1
GO:0097061	dendritic spine organization	1.85e-01	4.10e-01	DIP2A	1
GO:2001021	negative regulation of response to DNA damage stimulus	1.85e-01	4.10e-01	DYRK1A	1
GO:0032092	positive regulation of protein binding	1.87e-01	4.11e-01	APP	1
GO:0060291	long-term synaptic potentiation	1.87e-01	4.11e-01	APP	1
GO:0043271	negative regulation of ion transport	1.89e-01	4.11e-01	KCNE1 UBE2G2	2
GO:0051056	regulation of small GTPase mediated signal transduction	1.89e-01	4.11e-01	SPRY3 ARHGAP23	2
GO:0006767	water-soluble vitamin metabolic process	1.89e-01	4.11e-01	HLCS	1
GO:0046330	positive regulation of JNK cascade	1.89e-01	4.11e-01	APP	1
GO:1903313	positive regulation of mRNA metabolic process	1.89e-01	4.11e-01	HNRNPR	1
GO:0001655	urogenital system development	1.90e-01	4.11e-01	NUP107 CTSH	2
GO:0032370	positive regulation of lipid transport	1.91e-01	4.13e-01	ABCA8	1
GO:0048477	oogenesis	1.91e-01	4.13e-01	NPM2	1
GO:0007589	body fluid secretion	1.93e-01	4.14e-01	STATH	1
GO:0032755	positive regulation of interleukin-6 production	1.93e-01	4.14e-01	APP	1
GO:1901379	regulation of potassium ion transmembrane transport	1.93e-01	4.14e-01	KCNE1	1
GO:2000779	regulation of double-strand break repair	1.93e-01	4.14e-01	DEK	1
GO:0006112	energy reserve metabolic process	1.96e-01	4.15e-01	STBD1	1
GO:0006919	activation of cysteine-type endopeptidase activity involved in apoptotic process	1.96e-01	4.15e-01	CTSH	1
GO:0032760	positive regulation of tumor necrosis factor production	1.96e-01	4.15e-01	APP	1
GO:1904063	negative regulation of cation transmembrane transport	1.96e-01	4.15e-01	KCNE1	1
GO:1903312	negative regulation of mRNA metabolic process	1.98e-01	4.18e-01	DYRK1A	1
GO:0032642	regulation of chemokine production	2.00e-01	4.19e-01	APP	1
GO:0033273	response to vitamin	2.00e-01	4.19e-01	HLCS	1
GO:0097306	cellular response to alcohol	2.00e-01	4.19e-01	KLF9	1
GO:0018209	peptidyl-serine modification	2.01e-01	4.20e-01	APP DYRK1A	2
GO:0032465	regulation of cytokinesis	2.02e-01	4.20e-01	BIRC6	1
GO:0050905	neuromuscular process	2.02e-01	4.20e-01	APP	1
GO:1903557	positive regulation of tumor necrosis factor superfamily cytokine production	2.02e-01	4.20e-01	APP	1
GO:1903311	regulation of mRNA metabolic process	2.02e-01	4.20e-01	DYRK1A HNRNPR	2
GO:0001701	in utero embryonic development	2.03e-01	4.21e-01	BIRC6 NPM2	2
GO:1901992	positive regulation of mitotic cell cycle phase transition	2.04e-01	4.21e-01	APP	1
GO:0000209	protein polyubiquitination	2.05e-01	4.21e-01	UBE2G2 TTC3	2
GO:0001824	blastocyst development	2.06e-01	4.21e-01	NPM2	1
GO:0051702	biological process involved in interaction with symbiont	2.06e-01	4.21e-01	RRP1B	1
GO:1901655	cellular response to ketone	2.06e-01	4.21e-01	KLF9	1
GO:0007631	feeding behavior	2.08e-01	4.22e-01	APP	1
GO:0008585	female gonad development	2.08e-01	4.22e-01	NUP107	1
GO:0006913	nucleocytoplasmic transport	2.08e-01	4.22e-01	MCM3AP NUP107	2
GO:0006476	protein deacetylation	2.10e-01	4.22e-01	DYRK1A	1
GO:0042982	amyloid precursor protein metabolic process	2.10e-01	4.22e-01	DYRK1A	1
GO:0061097	regulation of protein tyrosine kinase activity	2.10e-01	4.22e-01	APP	1
GO:0070167	regulation of biomineral tissue development	2.10e-01	4.22e-01	STATH	1
GO:0051169	nuclear transport	2.10e-01	4.22e-01	MCM3AP NUP107	2
GO:0031346	positive regulation of cell projection organization	2.11e-01	4.22e-01	ITGA6 CREB3L2	2
GO:0032602	chemokine production	2.11e-01	4.22e-01	APP	1
GO:0051963	regulation of synapse assembly	2.11e-01	4.22e-01	APP	1
GO:0090277	positive regulation of peptide hormone secretion	2.11e-01	4.22e-01	AIMP1	1
GO:0097711	ciliary basal body-plasma membrane docking	2.11e-01	4.22e-01	PCNT	1
GO:0010639	negative regulation of organelle organization	2.13e-01	4.23e-01	DYRK1A TBC1D4	2
GO:0045861	negative regulation of proteolysis	2.13e-01	4.23e-01	APP BIRC6	2
GO:0110149	regulation of biomineralization	2.13e-01	4.23e-01	STATH	1
GO:0019058	viral life cycle	2.15e-01	4.23e-01	DEK NUP107	2
GO:2001233	regulation of apoptotic signaling pathway	2.15e-01	4.23e-01	BIRC6 ITGA6	2
GO:0002027	regulation of heart rate	2.15e-01	4.23e-01	KCNE1	1
GO:0046545	development of primary female sexual characteristics	2.15e-01	4.23e-01	NUP107	1
GO:0051817	modulation of process of other organism involved in symbiotic interaction	2.17e-01	4.23e-01	RRP1B	1
GO:0060996	dendritic spine development	2.17e-01	4.23e-01	DIP2A	1
GO:0019233	sensory perception of pain	2.19e-01	4.23e-01	ZFHX2	1
GO:0022600	digestive system process	2.19e-01	4.23e-01	STATH	1
GO:0031124	mRNA 3'-end processing	2.19e-01	4.23e-01	APP	1
GO:0042775	mitochondrial ATP synthesis coupled electron transport	2.19e-01	4.23e-01	CHCHD2	1
GO:0051052	regulation of DNA metabolic process	2.20e-01	4.23e-01	DEK NPM2	2
GO:0007044	cell-substrate junction assembly	2.21e-01	4.23e-01	ITGA6	1
GO:0010717	regulation of epithelial to mesenchymal transition	2.21e-01	4.23e-01	POFUT2	1
GO:0042773	ATP synthesis coupled electron transport	2.21e-01	4.23e-01	CHCHD2	1
GO:0043266	regulation of potassium ion transport	2.21e-01	4.23e-01	KCNE1	1
GO:0048024	regulation of mRNA splicing, via spliceosome	2.21e-01	4.23e-01	DYRK1A	1
GO:0060079	excitatory postsynaptic potential	2.21e-01	4.23e-01	APP	1
GO:0033108	mitochondrial respiratory chain complex assembly	2.23e-01	4.24e-01	TACO1	1
GO:0009615	response to virus	2.25e-01	4.24e-01	AIMP1 RRP1B	2
GO:0036503	ERAD pathway	2.25e-01	4.24e-01	UBE2G2	1
GO:0042116	macrophage activation	2.25e-01	4.24e-01	APP	1
GO:0044264	cellular polysaccharide metabolic process	2.25e-01	4.24e-01	STBD1	1
GO:0031349	positive regulation of defense response	2.27e-01	4.24e-01	APP MUC16	2
GO:0043687	post-translational protein modification	2.27e-01	4.24e-01	APP SPARCL1	2
GO:0002062	chondrocyte differentiation	2.27e-01	4.24e-01	CREB3L2	1
GO:0032526	response to retinoic acid	2.27e-01	4.24e-01	CTSH	1
GO:0032651	regulation of interleukin-1 beta production	2.27e-01	4.24e-01	APP	1
GO:0002456	T cell mediated immunity	2.29e-01	4.24e-01	CTSH	1
GO:0006906	vesicle fusion	2.29e-01	4.24e-01	TBC1D4	1
GO:0010923	negative regulation of phosphatase activity	2.29e-01	4.24e-01	RRP1B	1
GO:0071868	cellular response to monoamine stimulus	2.29e-01	4.24e-01	APP	1
GO:0071870	cellular response to catecholamine stimulus	2.29e-01	4.24e-01	APP	1
GO:0006637	acyl-CoA metabolic process	2.31e-01	4.24e-01	DIP2A	1
GO:0035383	thioester metabolic process	2.31e-01	4.24e-01	DIP2A	1
GO:0035601	protein deacylation	2.31e-01	4.24e-01	DYRK1A	1
GO:0099565	chemical synaptic transmission, postsynaptic	2.31e-01	4.24e-01	APP	1
GO:0045862	positive regulation of proteolysis	2.32e-01	4.24e-01	APP CTSH	2
GO:0007229	integrin-mediated signaling pathway	2.33e-01	4.24e-01	ITGA6	1
GO:0030330	DNA damage response, signal transduction by p53 class mediator	2.33e-01	4.24e-01	DYRK1A	1
GO:0150115	cell-substrate junction organization	2.33e-01	4.24e-01	ITGA6	1
GO:1901222	regulation of NIK/NF-kappaB signaling	2.33e-01	4.24e-01	APP	1
GO:0018108	peptidyl-tyrosine phosphorylation	2.34e-01	4.24e-01	APP DYRK1A	2
GO:0006275	regulation of DNA replication	2.35e-01	4.24e-01	NPM2	1
GO:0033138	positive regulation of peptidyl-serine phosphorylation	2.35e-01	4.24e-01	APP	1
GO:1901989	positive regulation of cell cycle phase transition	2.35e-01	4.24e-01	APP	1
GO:1902903	regulation of supramolecular fiber organization	2.35e-01	4.24e-01	APP DYRK1A	2
GO:0032611	interleukin-1 beta production	2.37e-01	4.24e-01	APP	1
GO:0071867	response to monoamine	2.37e-01	4.24e-01	APP	1
GO:0071869	response to catecholamine	2.37e-01	4.24e-01	APP	1
GO:0018212	peptidyl-tyrosine modification	2.37e-01	4.24e-01	APP DYRK1A	2
GO:0030148	sphingolipid biosynthetic process	2.39e-01	4.24e-01	ABCA8	1
GO:0030301	cholesterol transport	2.39e-01	4.24e-01	ABCA8	1
GO:0098732	macromolecule deacylation	2.39e-01	4.24e-01	DYRK1A	1
GO:0050678	regulation of epithelial cell proliferation	2.39e-01	4.24e-01	AIMP1 KLF9	2
GO:0035305	negative regulation of dephosphorylation	2.41e-01	4.24e-01	RRP1B	1
GO:0051341	regulation of oxidoreductase activity	2.41e-01	4.24e-01	TACO1	1
GO:0090174	organelle membrane fusion	2.41e-01	4.24e-01	TBC1D4	1
GO:0090288	negative regulation of cellular response to growth factor stimulus	2.41e-01	4.24e-01	SPRY3	1
GO:0046660	female sex differentiation	2.43e-01	4.25e-01	NUP107	1
GO:0071675	regulation of mononuclear cell migration	2.43e-01	4.25e-01	APP	1
GO:1905954	positive regulation of lipid localization	2.43e-01	4.25e-01	ABCA8	1
GO:0006790	sulfur compound metabolic process	2.43e-01	4.25e-01	DIP2A HLCS	2
GO:0021782	glial cell development	2.44e-01	4.26e-01	APP	1
GO:0030278	regulation of ossification	2.44e-01	4.26e-01	STATH	1
GO:0001909	leukocyte mediated cytotoxicity	2.46e-01	4.26e-01	CTSH	1
GO:0005976	polysaccharide metabolic process	2.46e-01	4.26e-01	STBD1	1
GO:0008543	fibroblast growth factor receptor signaling pathway	2.46e-01	4.26e-01	SPRY3	1
GO:0030282	bone mineralization	2.46e-01	4.26e-01	STATH	1
GO:0000377	RNA splicing, via transesterification reactions with bulged adenosine as nucleophile	2.47e-01	4.26e-01	DYRK1A HNRNPR	2
GO:0000398	mRNA splicing, via spliceosome	2.47e-01	4.26e-01	DYRK1A HNRNPR	2
GO:0031331	positive regulation of cellular catabolic process	2.48e-01	4.26e-01	APP HNRNPR	2
GO:0002223	stimulatory C-type lectin receptor signaling pathway	2.48e-01	4.26e-01	MUC16	1
GO:0031109	microtubule polymerization or depolymerization	2.48e-01	4.26e-01	DYRK1A	1
GO:0000375	RNA splicing, via transesterification reactions	2.50e-01	4.27e-01	DYRK1A HNRNPR	2
GO:0001704	formation of primary germ layer	2.50e-01	4.27e-01	POFUT2	1
GO:0032874	positive regulation of stress-activated MAPK cascade	2.52e-01	4.27e-01	APP	1
GO:0090630	activation of GTPase activity	2.52e-01	4.27e-01	TBC1D4	1
GO:0022904	respiratory electron transport chain	2.54e-01	4.27e-01	CHCHD2	1
GO:1901653	cellular response to peptide	2.55e-01	4.27e-01	APP TBC1D4	2
GO:0002220	innate immune response activating cell surface receptor signaling pathway	2.56e-01	4.27e-01	MUC16	1
GO:0007052	mitotic spindle organization	2.56e-01	4.27e-01	PCNT	1
GO:0045931	positive regulation of mitotic cell cycle	2.56e-01	4.27e-01	APP	1
GO:0046916	cellular transition metal ion homeostasis	2.56e-01	4.27e-01	APP	1
GO:0070304	positive regulation of stress-activated protein kinase signaling cascade	2.56e-01	4.27e-01	APP	1
GO:0072676	lymphocyte migration	2.56e-01	4.27e-01	APP	1
GO:0030198	extracellular matrix organization	2.57e-01	4.27e-01	APP ITGA6	2
GO:0043062	extracellular structure organization	2.57e-01	4.27e-01	APP ITGA6	2
GO:0002758	innate immune response-activating signal transduction	2.58e-01	4.27e-01	MUC16	1
GO:0032652	regulation of interleukin-1 production	2.58e-01	4.27e-01	APP	1
GO:0034766	negative regulation of ion transmembrane transport	2.58e-01	4.27e-01	KCNE1	1
GO:0045787	positive regulation of cell cycle	2.58e-01	4.27e-01	APP NPM2	2
GO:0045229	external encapsulating structure organization	2.59e-01	4.27e-01	APP ITGA6	2
GO:0034605	cellular response to heat	2.59e-01	4.27e-01	NUP107	1
GO:0034763	negative regulation of transmembrane transport	2.59e-01	4.27e-01	KCNE1	1
GO:0043244	regulation of protein-containing complex disassembly	2.59e-01	4.27e-01	SCAF4	1
GO:0070252	actin-mediated cell contraction	2.59e-01	4.27e-01	KCNE1	1
GO:0010811	positive regulation of cell-substrate adhesion	2.61e-01	4.29e-01	ITGA6	1
GO:0060964	regulation of gene silencing by miRNA	2.61e-01	4.29e-01	NUP107	1
GO:0034470	ncRNA processing	2.63e-01	4.30e-01	URB1 RRP1B	2
GO:0015918	sterol transport	2.63e-01	4.30e-01	ABCA8	1
GO:0002790	peptide secretion	2.64e-01	4.31e-01	AIMP1 ABCC8	2
GO:0007498	mesoderm development	2.65e-01	4.31e-01	POFUT2	1
GO:0035821	modulation of process of other organism	2.65e-01	4.31e-01	RRP1B	1
GO:0006997	nucleus organization	2.67e-01	4.32e-01	NUP107	1
GO:0046887	positive regulation of hormone secretion	2.67e-01	4.32e-01	AIMP1	1
GO:0060147	regulation of posttranscriptional gene silencing	2.67e-01	4.32e-01	NUP107	1
GO:0048608	reproductive structure development	2.68e-01	4.32e-01	BIRC6 NUP107	2
GO:0060966	regulation of gene silencing by RNA	2.69e-01	4.33e-01	NUP107	1
GO:0061458	reproductive system development	2.70e-01	4.35e-01	BIRC6 NUP107	2
GO:0032612	interleukin-1 production	2.71e-01	4.35e-01	APP	1
GO:0030968	endoplasmic reticulum unfolded protein response	2.72e-01	4.37e-01	CREB3L2	1
GO:0002576	platelet degranulation	2.74e-01	4.39e-01	APP	1
GO:0019079	viral genome replication	2.76e-01	4.40e-01	DEK	1
GO:0046328	regulation of JNK cascade	2.76e-01	4.40e-01	APP	1
GO:0006282	regulation of DNA repair	2.78e-01	4.41e-01	DEK	1
GO:0006766	vitamin metabolic process	2.78e-01	4.41e-01	HLCS	1
GO:0035264	multicellular organism growth	2.78e-01	4.41e-01	APP	1
GO:0007292	female gamete generation	2.80e-01	4.42e-01	NPM2	1
GO:0042770	signal transduction in response to DNA damage	2.80e-01	4.42e-01	DYRK1A	1
GO:0006644	phospholipid metabolic process	2.81e-01	4.43e-01	AGPAT3 ABCA8	2
GO:0002687	positive regulation of leukocyte migration	2.83e-01	4.45e-01	APP	1
GO:0050729	positive regulation of inflammatory response	2.83e-01	4.45e-01	APP	1
GO:0006414	translational elongation	2.85e-01	4.45e-01	TRNAU1AP	1
GO:0032543	mitochondrial translation	2.85e-01	4.45e-01	TACO1	1
GO:0034329	cell junction assembly	2.86e-01	4.45e-01	APP ITGA6	2
GO:0001508	action potential	2.87e-01	4.45e-01	KCNE1	1
GO:0001890	placenta development	2.87e-01	4.45e-01	BIRC6	1
GO:0043280	positive regulation of cysteine-type endopeptidase activity involved in apoptotic process	2.87e-01	4.45e-01	CTSH	1
GO:0051384	response to glucocorticoid	2.87e-01	4.45e-01	KLF9	1
GO:0051783	regulation of nuclear division	2.87e-01	4.45e-01	NPM2	1
GO:0060048	cardiac muscle contraction	2.87e-01	4.45e-01	KCNE1	1
GO:0060078	regulation of postsynaptic membrane potential	2.89e-01	4.46e-01	APP	1
GO:0010975	regulation of neuron projection development	2.89e-01	4.46e-01	ITGA6 CREB3L2	2
GO:0050673	epithelial cell proliferation	2.89e-01	4.46e-01	AIMP1 KLF9	2
GO:0070507	regulation of microtubule cytoskeleton organization	2.90e-01	4.47e-01	DYRK1A	1
GO:0042391	regulation of membrane potential	2.92e-01	4.48e-01	APP KCNE1	2
GO:0072006	nephron development	2.92e-01	4.48e-01	NUP107	1
GO:0031333	negative regulation of protein-containing complex assembly	2.94e-01	4.48e-01	DYRK1A	1
GO:0048813	dendrite morphogenesis	2.94e-01	4.48e-01	DIP2A	1
GO:0050684	regulation of mRNA processing	2.94e-01	4.48e-01	DYRK1A	1
GO:0055076	transition metal ion homeostasis	2.94e-01	4.48e-01	APP	1
GO:0033865	nucleoside bisphosphate metabolic process	2.96e-01	4.49e-01	DIP2A	1
GO:0033875	ribonucleoside bisphosphate metabolic process	2.96e-01	4.49e-01	DIP2A	1
GO:0034032	purine nucleoside bisphosphate metabolic process	2.96e-01	4.49e-01	DIP2A	1
GO:0062012	regulation of small molecule metabolic process	2.97e-01	4.49e-01	APP NUP107	2
GO:0062013	positive regulation of small molecule metabolic process	2.97e-01	4.49e-01	APP	1
GO:1904064	positive regulation of cation transmembrane transport	2.97e-01	4.49e-01	KCNE1	1
GO:0044344	cellular response to fibroblast growth factor stimulus	2.99e-01	4.51e-01	SPRY3	1
GO:0006606	protein import into nucleus	3.01e-01	4.51e-01	NUP107	1
GO:0033135	regulation of peptidyl-serine phosphorylation	3.01e-01	4.51e-01	APP	1
GO:0048754	branching morphogenesis of an epithelial tube	3.01e-01	4.51e-01	CTSH	1
GO:1902850	microtubule cytoskeleton organization involved in mitosis	3.01e-01	4.51e-01	PCNT	1
GO:0050806	positive regulation of synaptic transmission	3.03e-01	4.52e-01	APP	1
GO:0060968	regulation of gene silencing	3.03e-01	4.52e-01	NUP107	1
GO:0006979	response to oxidative stress	3.04e-01	4.53e-01	APP CHCHD2	2
GO:0048284	organelle fusion	3.05e-01	4.53e-01	TBC1D4	1
GO:0071901	negative regulation of protein serine/threonine kinase activity	3.05e-01	4.53e-01	SPRY3	1
GO:0016570	histone modification	3.07e-01	4.55e-01	MCM3AP HLCS	2
GO:0007605	sensory perception of sound	3.08e-01	4.55e-01	KCNE1	1
GO:0009896	positive regulation of catabolic process	3.09e-01	4.55e-01	APP HNRNPR	2
GO:0002218	activation of innate immune response	3.10e-01	4.55e-01	MUC16	1
GO:0006119	oxidative phosphorylation	3.10e-01	4.55e-01	CHCHD2	1
GO:0046467	membrane lipid biosynthetic process	3.10e-01	4.55e-01	ABCA8	1
GO:0071774	response to fibroblast growth factor	3.10e-01	4.55e-01	SPRY3	1
GO:0008203	cholesterol metabolic process	3.11e-01	4.56e-01	APP	1
GO:0034620	cellular response to unfolded protein	3.11e-01	4.56e-01	CREB3L2	1
GO:0061337	cardiac conduction	3.11e-01	4.56e-01	KCNE1	1
GO:0030048	actin filament-based movement	3.13e-01	4.58e-01	KCNE1	1
GO:0002793	positive regulation of peptide secretion	3.15e-01	4.59e-01	AIMP1	1
GO:2001056	positive regulation of cysteine-type endopeptidase activity	3.15e-01	4.59e-01	CTSH	1
GO:0031960	response to corticosteroid	3.17e-01	4.60e-01	KLF9	1
GO:0001837	epithelial to mesenchymal transition	3.18e-01	4.61e-01	POFUT2	1
GO:0016573	histone acetylation	3.18e-01	4.61e-01	MCM3AP	1
GO:0031123	RNA 3'-end processing	3.18e-01	4.61e-01	APP	1
GO:0016569	covalent chromatin modification	3.19e-01	4.62e-01	MCM3AP HLCS	2
GO:0010970	transport along microtubule	3.23e-01	4.66e-01	APP	1
GO:0032368	regulation of lipid transport	3.23e-01	4.66e-01	ABCA8	1
GO:1902600	proton transmembrane transport	3.25e-01	4.66e-01	TACO1	1
GO:0018393	internal peptidyl-lysine acetylation	3.27e-01	4.66e-01	MCM3AP	1
GO:0032675	regulation of interleukin-6 production	3.27e-01	4.66e-01	APP	1
GO:0051494	negative regulation of cytoskeleton organization	3.27e-01	4.66e-01	DYRK1A	1
GO:1902652	secondary alcohol metabolic process	3.27e-01	4.66e-01	APP	1
GO:0051092	positive regulation of NF-kappaB transcription factor activity	3.29e-01	4.66e-01	APP	1
GO:2000241	regulation of reproductive process	3.29e-01	4.66e-01	NPM2	1
GO:0006475	internal protein amino acid acetylation	3.30e-01	4.66e-01	MCM3AP	1
GO:0007338	single fertilization	3.30e-01	4.66e-01	NPM2	1
GO:0031214	biomineral tissue development	3.30e-01	4.66e-01	STATH	1
GO:0032680	regulation of tumor necrosis factor production	3.30e-01	4.66e-01	APP	1
GO:0022613	ribonucleoprotein complex biogenesis	3.31e-01	4.66e-01	URB1 RRP1B	2
GO:0007626	locomotory behavior	3.32e-01	4.66e-01	APP	1
GO:0009408	response to heat	3.32e-01	4.66e-01	NUP107	1
GO:0099173	postsynapse organization	3.32e-01	4.66e-01	DIP2A	1
GO:1902904	negative regulation of supramolecular fiber organization	3.32e-01	4.66e-01	DYRK1A	1
GO:0023061	signal release	3.32e-01	4.66e-01	AIMP1 ABCC8	2
GO:0032635	interleukin-6 production	3.34e-01	4.66e-01	APP	1
GO:0032640	tumor necrosis factor production	3.34e-01	4.66e-01	APP	1
GO:0110148	biomineralization	3.34e-01	4.66e-01	STATH	1
GO:0030324	lung development	3.35e-01	4.67e-01	CTSH	1
GO:0051170	import into nucleus	3.35e-01	4.67e-01	NUP107	1
GO:1903555	regulation of tumor necrosis factor superfamily cytokine production	3.37e-01	4.68e-01	APP	1
GO:0007584	response to nutrient	3.39e-01	4.68e-01	HLCS	1
GO:0016125	sterol metabolic process	3.39e-01	4.68e-01	APP	1
GO:0140053	mitochondrial gene expression	3.39e-01	4.68e-01	TACO1	1
GO:0048469	cell maturation	3.40e-01	4.68e-01	APP	1
GO:0043312	neutrophil degranulation	3.42e-01	4.68e-01	STBD1 CTSH	2
GO:0006665	sphingolipid metabolic process	3.42e-01	4.68e-01	ABCA8	1
GO:0030323	respiratory tube development	3.42e-01	4.68e-01	CTSH	1
GO:0048736	appendage development	3.42e-01	4.68e-01	ITGA6	1
GO:0050954	sensory perception of mechanical stimulus	3.42e-01	4.68e-01	KCNE1	1
GO:0060173	limb development	3.42e-01	4.68e-01	ITGA6	1
GO:0071706	tumor necrosis factor superfamily cytokine production	3.42e-01	4.68e-01	APP	1
GO:0035967	cellular response to topologically incorrect protein	3.44e-01	4.70e-01	CREB3L2	1
GO:0002283	neutrophil activation involved in immune response	3.44e-01	4.70e-01	STBD1 CTSH	2
GO:0051099	positive regulation of binding	3.47e-01	4.73e-01	APP	1
GO:0000910	cytokinesis	3.49e-01	4.74e-01	BIRC6	1
GO:0051302	regulation of cell division	3.49e-01	4.74e-01	BIRC6	1
GO:0061025	membrane fusion	3.50e-01	4.75e-01	TBC1D4	1
GO:0140056	organelle localization by membrane tethering	3.50e-01	4.75e-01	PCNT	1
GO:0007416	synapse assembly	3.52e-01	4.75e-01	APP	1
GO:0061138	morphogenesis of a branching epithelium	3.52e-01	4.75e-01	CTSH	1
GO:0140013	meiotic nuclear division	3.53e-01	4.75e-01	NPM2	1
GO:0002446	neutrophil mediated immunity	3.54e-01	4.75e-01	STBD1 CTSH	2
GO:0009152	purine ribonucleotide biosynthetic process	3.55e-01	4.75e-01	DIP2A	1
GO:0010634	positive regulation of epithelial cell migration	3.55e-01	4.75e-01	CTSH	1
GO:0045766	positive regulation of angiogenesis	3.55e-01	4.75e-01	CTSH	1
GO:1904018	positive regulation of vasculature development	3.55e-01	4.75e-01	CTSH	1
GO:0042119	neutrophil activation	3.55e-01	4.75e-01	STBD1 CTSH	2
GO:0006941	striated muscle contraction	3.57e-01	4.75e-01	KCNE1	1
GO:0010921	regulation of phosphatase activity	3.57e-01	4.75e-01	RRP1B	1
GO:0048167	regulation of synaptic plasticity	3.57e-01	4.75e-01	APP	1
GO:0001936	regulation of endothelial cell proliferation	3.58e-01	4.76e-01	AIMP1	1
GO:1901796	regulation of signal transduction by p53 class mediator	3.58e-01	4.76e-01	DYRK1A	1
GO:0022900	electron transport chain	3.60e-01	4.76e-01	CHCHD2	1
GO:0050796	regulation of insulin secretion	3.60e-01	4.76e-01	ABCC8	1
GO:0001906	cell killing	3.62e-01	4.76e-01	CTSH	1
GO:0006399	tRNA metabolic process	3.62e-01	4.76e-01	AIMP1	1
GO:0007369	gastrulation	3.62e-01	4.76e-01	POFUT2	1
GO:0090316	positive regulation of intracellular protein transport	3.62e-01	4.76e-01	PCNT	1
GO:0031345	negative regulation of cell projection organization	3.63e-01	4.78e-01	SPRY3	1
GO:0022406	membrane docking	3.65e-01	4.78e-01	PCNT	1
GO:0032872	regulation of stress-activated MAPK cascade	3.65e-01	4.78e-01	APP	1
GO:0043409	negative regulation of MAPK cascade	3.65e-01	4.78e-01	SPRY3	1
GO:0007051	spindle organization	3.66e-01	4.78e-01	PCNT	1
GO:0010950	positive regulation of endopeptidase activity	3.66e-01	4.78e-01	CTSH	1
GO:0034728	nucleosome organization	3.68e-01	4.80e-01	MCM3AP	1
GO:0070302	regulation of stress-activated protein kinase signaling cascade	3.70e-01	4.81e-01	APP	1
GO:0006986	response to unfolded protein	3.71e-01	4.81e-01	CREB3L2	1
GO:0038061	NIK/NF-kappaB signaling	3.71e-01	4.81e-01	APP	1
GO:0051216	cartilage development	3.71e-01	4.81e-01	CREB3L2	1
GO:0001763	morphogenesis of a branching structure	3.73e-01	4.82e-01	CTSH	1
GO:0007219	Notch signaling pathway	3.73e-01	4.82e-01	APP	1
GO:0045333	cellular respiration	3.74e-01	4.82e-01	CHCHD2	1
GO:0009260	ribonucleotide biosynthetic process	3.76e-01	4.82e-01	DIP2A	1
GO:0010469	regulation of signaling receptor activity	3.76e-01	4.82e-01	APP	1
GO:0043488	regulation of mRNA stability	3.76e-01	4.82e-01	HNRNPR	1
GO:0060541	respiratory system development	3.76e-01	4.82e-01	CTSH	1
GO:0099111	microtubule-based transport	3.76e-01	4.82e-01	APP	1
GO:0007254	JNK cascade	3.77e-01	4.82e-01	APP	1
GO:0071248	cellular response to metal ion	3.77e-01	4.82e-01	APP	1
GO:1905952	regulation of lipid localization	3.77e-01	4.82e-01	ABCA8	1
GO:0046578	regulation of Ras protein signal transduction	3.79e-01	4.82e-01	SPRY3	1
GO:0071674	mononuclear cell migration	3.79e-01	4.82e-01	APP	1
GO:1903046	meiotic cell cycle process	3.79e-01	4.82e-01	NPM2	1
GO:0001935	endothelial cell proliferation	3.81e-01	4.83e-01	AIMP1	1
GO:0044272	sulfur compound biosynthetic process	3.84e-01	4.86e-01	DIP2A	1
GO:1901654	response to ketone	3.84e-01	4.86e-01	KLF9	1
GO:0009566	fertilization	3.85e-01	4.86e-01	NPM2	1
GO:0017038	protein import	3.85e-01	4.86e-01	NUP107	1
GO:1905475	regulation of protein localization to membrane	3.85e-01	4.86e-01	KCNE1	1
GO:0030705	cytoskeleton-dependent intracellular transport	3.87e-01	4.86e-01	APP	1
GO:0046390	ribose phosphate biosynthetic process	3.87e-01	4.86e-01	DIP2A	1
GO:1901888	regulation of cell junction assembly	3.87e-01	4.86e-01	APP	1
GO:0043393	regulation of protein binding	3.88e-01	4.87e-01	APP	1
GO:0006164	purine nucleotide biosynthetic process	3.90e-01	4.89e-01	DIP2A	1
GO:0002377	immunoglobulin production	3.91e-01	4.89e-01	MCM3AP	1
GO:0043487	regulation of RNA stability	3.91e-01	4.89e-01	HNRNPR	1
GO:0051054	positive regulation of DNA metabolic process	3.91e-01	4.89e-01	NPM2	1
GO:0071383	cellular response to steroid hormone stimulus	3.96e-01	4.94e-01	KLF9	1
GO:0035637	multicellular organismal signaling	3.99e-01	4.96e-01	KCNE1	1
GO:1902905	positive regulation of supramolecular fiber organization	3.99e-01	4.96e-01	APP	1
GO:0002573	myeloid leukocyte differentiation	4.01e-01	4.96e-01	APP	1
GO:0002685	regulation of leukocyte migration	4.02e-01	4.96e-01	APP	1
GO:0040029	regulation of gene expression, epigenetic	4.02e-01	4.96e-01	DEK	1
GO:0043281	regulation of cysteine-type endopeptidase activity involved in apoptotic process	4.02e-01	4.96e-01	CTSH	1
GO:0006888	endoplasmic reticulum to Golgi vesicle-mediated transport	4.04e-01	4.96e-01	CREB3L2	1
GO:0017148	negative regulation of translation	4.04e-01	4.96e-01	HNRNPR	1
GO:0035966	response to topologically incorrect protein	4.04e-01	4.96e-01	CREB3L2	1
GO:0070555	response to interleukin-1	4.04e-01	4.96e-01	APP	1
GO:0071456	cellular response to hypoxia	4.04e-01	4.96e-01	CHCHD2	1
GO:0030073	insulin secretion	4.05e-01	4.96e-01	ABCC8	1
GO:0034764	positive regulation of transmembrane transport	4.05e-01	4.96e-01	KCNE1	1
GO:0034767	positive regulation of ion transmembrane transport	4.05e-01	4.96e-01	KCNE1	1
GO:0072522	purine-containing compound biosynthetic process	4.07e-01	4.97e-01	DIP2A	1
GO:0006338	chromatin remodeling	4.08e-01	4.97e-01	NPM2	1
GO:0010001	glial cell differentiation	4.10e-01	4.97e-01	APP	1
GO:0035303	regulation of dephosphorylation	4.10e-01	4.97e-01	RRP1B	1
GO:0061013	regulation of mRNA catabolic process	4.10e-01	4.97e-01	HNRNPR	1
GO:0070374	positive regulation of ERK1 and ERK2 cascade	4.10e-01	4.97e-01	APP	1
GO:0006612	protein targeting to membrane	4.11e-01	4.98e-01	KCNE1	1
GO:0008406	gonad development	4.13e-01	5.00e-01	NUP107	1
GO:0036294	cellular response to decreased oxygen levels	4.15e-01	5.03e-01	CHCHD2	1
GO:0006643	membrane lipid metabolic process	4.17e-01	5.04e-01	ABCA8	1
GO:0071241	cellular response to inorganic substance	4.18e-01	5.05e-01	APP	1
GO:0045137	development of primary sexual characteristics	4.20e-01	5.06e-01	NUP107	1
GO:0010810	regulation of cell-substrate adhesion	4.21e-01	5.06e-01	ITGA6	1
GO:0071695	anatomical structure maturation	4.21e-01	5.06e-01	APP	1
GO:0032388	positive regulation of intracellular transport	4.23e-01	5.07e-01	PCNT	1
GO:0048588	developmental cell growth	4.27e-01	5.12e-01	APP	1
GO:0045089	positive regulation of innate immune response	4.29e-01	5.13e-01	MUC16	1
GO:0016485	protein processing	4.30e-01	5.14e-01	CTSH	1
GO:0032271	regulation of protein polymerization	4.31e-01	5.15e-01	DYRK1A	1
GO:0060560	developmental growth involved in morphogenesis	4.31e-01	5.15e-01	APP	1
GO:0032869	cellular response to insulin stimulus	4.33e-01	5.15e-01	TBC1D4	1
GO:0046777	protein autophosphorylation	4.33e-01	5.15e-01	DYRK1A	1
GO:0032886	regulation of microtubule-based process	4.34e-01	5.15e-01	DYRK1A	1
GO:0046474	glycerophospholipid biosynthetic process	4.34e-01	5.15e-01	AGPAT3	1
GO:0009266	response to temperature stimulus	4.36e-01	5.16e-01	NUP107	1
GO:0051402	neuron apoptotic process	4.39e-01	5.18e-01	APP	1
GO:2000116	regulation of cysteine-type endopeptidase activity	4.39e-01	5.18e-01	CTSH	1
GO:0048762	mesenchymal cell differentiation	4.40e-01	5.19e-01	POFUT2	1
GO:0071453	cellular response to oxygen levels	4.40e-01	5.19e-01	CHCHD2	1
GO:0008037	cell recognition	4.41e-01	5.20e-01	APP	1
GO:0097305	response to alcohol	4.43e-01	5.21e-01	KLF9	1
GO:0019882	antigen processing and presentation	4.44e-01	5.21e-01	CTSH	1
GO:0034249	negative regulation of cellular amide metabolic process	4.44e-01	5.21e-01	HNRNPR	1
GO:0006469	negative regulation of protein kinase activity	4.57e-01	5.34e-01	SPRY3	1
GO:0061448	connective tissue development	4.57e-01	5.34e-01	CREB3L2	1
GO:0008016	regulation of heart contraction	4.59e-01	5.37e-01	KCNE1	1
GO:0051321	meiotic cell cycle	4.66e-01	5.44e-01	NPM2	1
GO:0002833	positive regulation of response to biotic stimulus	4.77e-01	5.56e-01	MUC16	1
GO:0001894	tissue homeostasis	4.80e-01	5.57e-01	CTSH	1
GO:0051607	defense response to virus	4.80e-01	5.57e-01	AIMP1	1
GO:0140546	defense response to symbiont	4.80e-01	5.57e-01	AIMP1	1
GO:0007281	germ cell development	4.81e-01	5.57e-01	NPM2	1
GO:0051403	stress-activated MAPK cascade	4.81e-01	5.57e-01	APP	1
GO:0007548	sex differentiation	4.82e-01	5.57e-01	NUP107	1
GO:0050730	regulation of peptidyl-tyrosine phosphorylation	4.82e-01	5.57e-01	APP	1
GO:0072331	signal transduction by p53 class mediator	4.84e-01	5.58e-01	DYRK1A	1
GO:0009165	nucleotide biosynthetic process	4.85e-01	5.59e-01	DIP2A	1
GO:0045017	glycerolipid biosynthetic process	4.87e-01	5.61e-01	AGPAT3	1
GO:0051091	positive regulation of DNA-binding transcription factor activity	4.87e-01	5.61e-01	APP	1
GO:0033673	negative regulation of kinase activity	4.89e-01	5.61e-01	SPRY3	1
GO:1901293	nucleoside phosphate biosynthetic process	4.89e-01	5.61e-01	DIP2A	1
GO:0006302	double-strand break repair	4.90e-01	5.61e-01	DEK	1
GO:0021700	developmental maturation	4.90e-01	5.61e-01	APP	1
GO:0015850	organic hydroxy compound transport	4.94e-01	5.64e-01	ABCA8	1
GO:1903532	positive regulation of secretion by cell	4.94e-01	5.64e-01	AIMP1	1
GO:0098742	cell-cell adhesion via plasma-membrane adhesion molecules	4.96e-01	5.66e-01	SPARCL1	1
GO:0034504	protein localization to nucleus	4.99e-01	5.68e-01	NUP107	1
GO:0031098	stress-activated protein kinase signaling cascade	5.00e-01	5.69e-01	APP	1
GO:0007411	axon guidance	5.02e-01	5.70e-01	APP	1
GO:0032868	response to insulin	5.03e-01	5.70e-01	TBC1D4	1
GO:0097485	neuron projection guidance	5.03e-01	5.70e-01	APP	1
GO:0050708	regulation of protein secretion	5.04e-01	5.70e-01	ABCC8	1
GO:0060047	heart contraction	5.04e-01	5.70e-01	KCNE1	1
GO:0006260	DNA replication	5.05e-01	5.71e-01	NPM2	1
GO:0071824	protein-DNA complex subunit organization	5.07e-01	5.71e-01	MCM3AP	1
GO:0042063	gliogenesis	5.09e-01	5.73e-01	APP	1
GO:0002440	production of molecular mediator of immune response	5.13e-01	5.77e-01	MCM3AP	1
GO:0060485	mesenchyme development	5.14e-01	5.78e-01	POFUT2	1
GO:0044262	cellular carbohydrate metabolic process	5.15e-01	5.78e-01	STBD1	1
GO:0003015	heart process	5.16e-01	5.79e-01	KCNE1	1
GO:1903522	regulation of blood circulation	5.18e-01	5.80e-01	KCNE1	1
GO:0010632	regulation of epithelial cell migration	5.21e-01	5.82e-01	CTSH	1
GO:0051604	protein maturation	5.21e-01	5.82e-01	CTSH	1
GO:0051258	protein polymerization	5.23e-01	5.82e-01	DYRK1A	1
GO:0031647	regulation of protein stability	5.24e-01	5.82e-01	CTSH	1
GO:0051047	positive regulation of secretion	5.24e-01	5.82e-01	AIMP1	1
GO:0051348	negative regulation of transferase activity	5.25e-01	5.82e-01	SPRY3	1
GO:0090287	regulation of cellular response to growth factor stimulus	5.25e-01	5.82e-01	SPRY3	1
GO:0140014	mitotic nuclear division	5.25e-01	5.82e-01	NPM2	1
GO:0034599	cellular response to oxidative stress	5.29e-01	5.86e-01	CHCHD2	1
GO:0007568	aging	5.34e-01	5.91e-01	APP	1
GO:0022604	regulation of cell morphogenesis	5.36e-01	5.92e-01	SPRY3	1
GO:0043405	regulation of MAP kinase activity	5.38e-01	5.94e-01	SPRY3	1
GO:0060562	epithelial tube morphogenesis	5.40e-01	5.96e-01	CTSH	1
GO:0016236	macroautophagy	5.43e-01	5.98e-01	STBD1	1
GO:0051222	positive regulation of protein transport	5.44e-01	5.98e-01	PCNT	1
GO:0045088	regulation of innate immune response	5.47e-01	6.01e-01	MUC16	1
GO:0007517	muscle organ development	5.50e-01	6.03e-01	PAX7	1
GO:0009416	response to light stimulus	5.52e-01	6.04e-01	APP	1
GO:0048638	regulation of developmental growth	5.52e-01	6.04e-01	APP	1
GO:0071375	cellular response to peptide hormone stimulus	5.59e-01	6.11e-01	TBC1D4	1
GO:0032984	protein-containing complex disassembly	5.62e-01	6.13e-01	SCAF4	1
GO:1904951	positive regulation of establishment of protein localization	5.62e-01	6.13e-01	PCNT	1
GO:0008202	steroid metabolic process	5.63e-01	6.14e-01	APP	1
GO:0048545	response to steroid hormone	5.64e-01	6.14e-01	KLF9	1
GO:0006520	cellular amino acid metabolic process	5.65e-01	6.14e-01	AIMP1	1
GO:0018215	protein phosphopantetheinylation	5.65e-01	6.14e-01	HLCS	1
GO:0045765	regulation of angiogenesis	5.70e-01	6.18e-01	CTSH	1
GO:0007265	Ras protein signal transduction	5.73e-01	6.21e-01	SPRY3	1
GO:0016050	vesicle organization	5.74e-01	6.21e-01	TBC1D4	1
GO:1901342	regulation of vasculature development	5.76e-01	6.23e-01	CTSH	1
GO:0070997	neuron death	5.77e-01	6.23e-01	APP	1
GO:0042742	defense response to bacterium	5.79e-01	6.25e-01	STATH	1
GO:0006650	glycerophospholipid metabolic process	5.82e-01	6.26e-01	AGPAT3	1
GO:0062197	cellular response to chemical stress	5.83e-01	6.27e-01	CHCHD2	1
GO:0001666	response to hypoxia	5.84e-01	6.27e-01	CHCHD2	1
GO:0006936	muscle contraction	5.88e-01	6.30e-01	KCNE1	1
GO:0010038	response to metal ion	5.88e-01	6.30e-01	APP	1
GO:0090150	establishment of protein localization to membrane	5.90e-01	6.32e-01	KCNE1	1
GO:0010631	epithelial cell migration	5.93e-01	6.32e-01	CTSH	1
GO:0022412	cellular process involved in reproduction in multicellular organism	5.93e-01	6.32e-01	NPM2	1
GO:0030900	forebrain development	5.93e-01	6.32e-01	APP	1
GO:0051098	regulation of binding	5.93e-01	6.32e-01	APP	1
GO:0031589	cell-substrate adhesion	5.95e-01	6.33e-01	ITGA6	1
GO:0002449	lymphocyte mediated immunity	5.96e-01	6.33e-01	CTSH	1
GO:0036293	response to decreased oxygen levels	5.96e-01	6.33e-01	CHCHD2	1
GO:0090132	epithelium migration	5.96e-01	6.33e-01	CTSH	1
GO:0001933	negative regulation of protein phosphorylation	5.98e-01	6.34e-01	SPRY3	1
GO:0030111	regulation of Wnt signaling pathway	6.01e-01	6.36e-01	APP	1
GO:0090130	tissue migration	6.01e-01	6.36e-01	CTSH	1
GO:0050727	regulation of inflammatory response	6.02e-01	6.36e-01	APP	1
GO:0002460	adaptive immune response based on somatic recombination of immune receptors built from immunoglobulin superfamily domains	6.03e-01	6.36e-01	CTSH	1
GO:0009306	protein secretion	6.03e-01	6.36e-01	ABCC8	1
GO:0035592	establishment of protein localization to extracellular region	6.04e-01	6.36e-01	ABCC8	1
GO:0007018	microtubule-based movement	6.06e-01	6.38e-01	APP	1
GO:0048193	Golgi vesicle transport	6.08e-01	6.39e-01	CREB3L2	1
GO:0006066	alcohol metabolic process	6.09e-01	6.39e-01	APP	1
GO:0006402	mRNA catabolic process	6.11e-01	6.40e-01	HNRNPR	1
GO:0071692	protein localization to extracellular region	6.11e-01	6.40e-01	ABCC8	1
GO:0070482	response to oxygen levels	6.21e-01	6.50e-01	CHCHD2	1
GO:0060271	cilium assembly	6.24e-01	6.52e-01	PCNT	1
GO:0001503	ossification	6.36e-01	6.64e-01	STATH	1
GO:0050804	modulation of chemical synaptic transmission	6.40e-01	6.67e-01	APP	1
GO:0099177	regulation of trans-synaptic signaling	6.41e-01	6.67e-01	APP	1
GO:0042326	negative regulation of phosphorylation	6.42e-01	6.67e-01	SPRY3	1
GO:0044782	cilium organization	6.44e-01	6.69e-01	PCNT	1
GO:0048568	embryonic organ development	6.46e-01	6.71e-01	BIRC6	1
GO:0006401	RNA catabolic process	6.48e-01	6.72e-01	HNRNPR	1
GO:0043588	skin development	6.49e-01	6.72e-01	ITGA6	1
GO:0030099	myeloid cell differentiation	6.53e-01	6.75e-01	APP	1
GO:0002831	regulation of response to biotic stimulus	6.53e-01	6.75e-01	MUC16	1
GO:0043161	proteasome-mediated ubiquitin-dependent protein catabolic process	6.58e-01	6.78e-01	UBE2G2	1
GO:0045785	positive regulation of cell adhesion	6.58e-01	6.78e-01	ITGA6	1
GO:0046486	glycerolipid metabolic process	6.65e-01	6.85e-01	AGPAT3	1
GO:0043434	response to peptide hormone	6.66e-01	6.86e-01	TBC1D4	1
GO:0000280	nuclear division	6.67e-01	6.86e-01	NPM2	1
GO:0001819	positive regulation of cytokine production	6.68e-01	6.86e-01	APP	1
GO:0006605	protein targeting	6.72e-01	6.88e-01	KCNE1	1
GO:0006874	cellular calcium ion homeostasis	6.72e-01	6.89e-01	APP	1
GO:0051090	regulation of DNA-binding transcription factor activity	6.74e-01	6.90e-01	APP	1
GO:0043254	regulation of protein-containing complex assembly	6.76e-01	6.90e-01	DYRK1A	1
GO:0009314	response to radiation	6.77e-01	6.91e-01	APP	1
GO:0031667	response to nutrient levels	6.80e-01	6.93e-01	HLCS	1
GO:0003012	muscle system process	6.81e-01	6.94e-01	KCNE1	1
GO:0055074	calcium ion homeostasis	6.82e-01	6.94e-01	APP	1
GO:0007409	axonogenesis	6.87e-01	6.98e-01	APP	1
GO:0006869	lipid transport	6.88e-01	6.98e-01	ABCA8	1
GO:0060249	anatomical structure homeostasis	6.92e-01	7.02e-01	CTSH	1
GO:0016049	cell growth	6.95e-01	7.04e-01	APP	1
GO:0001667	ameboidal-type cell migration	6.97e-01	7.06e-01	CTSH	1
GO:0009991	response to extracellular stimulus	7.00e-01	7.08e-01	HLCS	1
GO:0072503	cellular divalent inorganic cation homeostasis	7.03e-01	7.09e-01	APP	1
GO:0002429	immune response-activating cell surface receptor signaling pathway	7.03e-01	7.09e-01	MUC16	1
GO:0002757	immune response-activating signal transduction	7.03e-01	7.09e-01	MUC16	1
GO:0010498	proteasomal protein catabolic process	7.05e-01	7.10e-01	UBE2G2	1
GO:0001501	skeletal system development	7.07e-01	7.10e-01	CREB3L2	1
GO:0030001	metal ion transport	7.07e-01	7.10e-01	KCNE1	1
GO:0048285	organelle fission	7.07e-01	7.10e-01	NPM2	1
GO:0016311	dephosphorylation	7.11e-01	7.12e-01	RRP1B	1
GO:0071900	regulation of protein serine/threonine kinase activity	7.12e-01	7.12e-01	SPRY3	1
GO:0072507	divalent inorganic cation homeostasis	7.17e-01	7.17e-01	APP	1
pvalue adjusted<0.1

## Sheet: cellular_component
ID	Description	pvalue	p.adjust	geneID	Count
GO:0031904	endosome lumen	3.48e-03	2.46e-01	APP CTSH	2
GO:0043197	dendritic spine	9.95e-03	2.46e-01	APP DIP2A CTTNBP2	3
GO:0044309	neuron spine	1.01e-02	2.46e-01	APP DIP2A CTTNBP2	3
GO:0005643	nuclear pore	1.93e-02	2.46e-01	MCM3AP NUP107	2
GO:0031970	organelle envelope lumen	2.28e-02	2.46e-01	APP CHCHD2	2
GO:0005641	nuclear envelope lumen	2.48e-02	2.46e-01	APP	1
GO:0005652	nuclear lamina	2.48e-02	2.46e-01	HLCS	1
GO:0031080	nuclear pore outer ring	2.48e-02	2.46e-01	NUP107	1
GO:0034705	potassium channel complex	2.57e-02	2.46e-01	KCNE1 ABCC8	2
GO:0005796	Golgi lumen	2.71e-02	2.46e-01	APP MUC16	2
GO:0017101	aminoacyl-tRNA synthetase multienzyme complex	2.73e-02	2.46e-01	AIMP1	1
GO:0035253	ciliary rootlet	2.73e-02	2.46e-01	APP	1
GO:0030175	filopodium	2.76e-02	2.46e-01	APP ITGA6	2
GO:0005635	nuclear envelope	2.84e-02	2.46e-01	APP MCM3AP AGPAT3 NUP107	4
GO:0044615	nuclear pore nuclear basket	2.97e-02	2.46e-01	MCM3AP	1
GO:0030688	preribosome, small subunit precursor	3.70e-02	2.59e-01	RRP1B	1
GO:0034045	phagophore assembly site membrane	3.70e-02	2.59e-01	STBD1	1
GO:0034399	nuclear periphery	4.11e-02	2.59e-01	HLCS NUP107	2
GO:0042599	lamellar body	4.18e-02	2.59e-01	CTSH	1
GO:0097449	astrocyte projection	4.18e-02	2.59e-01	APP	1
GO:0097038	perinuclear endoplasmic reticulum	4.90e-02	2.90e-01	CREB3L2	1
GO:0030687	preribosome, large subunit precursor	5.62e-02	3.02e-01	RRP1B	1
GO:0070820	tertiary granule	6.38e-02	3.02e-01	STBD1 CTSH	2
GO:0005790	smooth endoplasmic reticulum	7.27e-02	3.02e-01	APP	1
GO:0097386	glial cell projection	7.27e-02	3.02e-01	APP	1
GO:0030426	growth cone	7.36e-02	3.02e-01	APP HNRNPR	2
GO:0000407	phagophore assembly site	7.50e-02	3.02e-01	STBD1	1
GO:0008305	integrin complex	7.50e-02	3.02e-01	ITGA6	1
GO:0043198	dendritic shaft	7.73e-02	3.02e-01	APP	1
GO:0030427	site of polarized growth	7.79e-02	3.02e-01	APP HNRNPR	2
GO:0101002	ficolin-1-rich granule	7.87e-02	3.02e-01	STBD1 CTSH	2
GO:0090543	Flemming body	8.43e-02	3.02e-01	BIRC6	1
GO:0045177	apical part of cell	8.54e-02	3.02e-01	APP LCT KCNE1	3
GO:0051233	spindle midzone	8.66e-02	3.02e-01	APP	1
GO:0098636	protein complex involved in cell adhesion	8.66e-02	3.02e-01	ITGA6	1
GO:0008021	synaptic vesicle	8.76e-02	3.02e-01	APP CTTNBP2	2
GO:0070382	exocytic vesicle	1.01e-01	3.34e-01	APP CTTNBP2	2
GO:0098858	actin-based cell projection	1.02e-01	3.34e-01	APP ITGA6	2
GO:0034703	cation channel complex	1.07e-01	3.40e-01	KCNE1 ABCC8	2
GO:0030315	T-tubule	1.20e-01	3.52e-01	STBD1	1
GO:0098793	presynapse	1.23e-01	3.52e-01	APP CTTNBP2 HNRNPR	3
GO:1904724	tertiary granule lumen	1.29e-01	3.52e-01	CTSH	1
GO:0005802	trans-Golgi network	1.31e-01	3.52e-01	APP BIRC6	2
GO:0018995	host cellular component	1.40e-01	3.52e-01	NUP107	1
GO:0043657	host cell	1.40e-01	3.52e-01	NUP107	1
GO:0101003	ficolin-1-rich granule membrane	1.42e-01	3.52e-01	STBD1	1
GO:0005771	multivesicular body	1.45e-01	3.52e-01	CTSH	1
GO:0044304	main axon	1.45e-01	3.52e-01	APP	1
GO:0031093	platelet alpha granule lumen	1.55e-01	3.52e-01	APP	1
GO:0031594	neuromuscular junction	1.59e-01	3.52e-01	APP	1
GO:0048786	presynaptic active zone	1.62e-01	3.52e-01	APP	1
GO:0150034	distal axon	1.62e-01	3.52e-01	APP HNRNPR	2
GO:0005905	clathrin-coated pit	1.64e-01	3.52e-01	APP	1
GO:0070821	tertiary granule membrane	1.68e-01	3.52e-01	STBD1	1
GO:0031965	nuclear membrane	1.69e-01	3.52e-01	MCM3AP NUP107	2
GO:0005791	rough endoplasmic reticulum	1.72e-01	3.52e-01	APP	1
GO:0034702	ion channel complex	1.75e-01	3.52e-01	KCNE1 ABCC8	2
GO:0030684	preribosome	1.78e-01	3.52e-01	RRP1B	1
GO:0005788	endoplasmic reticulum lumen	1.79e-01	3.52e-01	APP SPARCL1	2
GO:0098978	glutamatergic synapse	1.81e-01	3.52e-01	CTTNBP2 SPARCL1	2
GO:0005758	mitochondrial intermembrane space	1.89e-01	3.52e-01	CHCHD2	1
GO:0034774	secretory granule lumen	1.94e-01	3.52e-01	APP CTSH	2
GO:0045121	membrane raft	1.94e-01	3.52e-01	APP KCNE1	2
GO:0098857	membrane microdomain	1.94e-01	3.52e-01	APP KCNE1	2
GO:1902495	transmembrane transporter complex	1.94e-01	3.52e-01	KCNE1 ABCC8	2
GO:0071013	catalytic step 2 spliceosome	1.97e-01	3.52e-01	HNRNPR	1
GO:0060205	cytoplasmic vesicle lumen	1.97e-01	3.52e-01	APP CTSH	2
GO:0031983	vesicle lumen	1.99e-01	3.52e-01	APP CTSH	2
GO:0008076	voltage-gated potassium channel complex	2.01e-01	3.52e-01	KCNE1	1
GO:0031091	platelet alpha granule	2.05e-01	3.52e-01	APP	1
GO:0005798	Golgi-associated vesicle	2.07e-01	3.52e-01	APP	1
GO:1990351	transporter complex	2.08e-01	3.52e-01	KCNE1 ABCC8	2
GO:0030134	COPII-coated ER to Golgi transport vesicle	2.11e-01	3.52e-01	APP	1
GO:0005811	lipid droplet	2.13e-01	3.52e-01	UBE2G2	1
GO:0032588	trans-Golgi network membrane	2.13e-01	3.52e-01	APP	1
GO:0016324	apical plasma membrane	2.20e-01	3.59e-01	LCT KCNE1	2
GO:0000777	condensed chromosome kinetochore	2.34e-01	3.76e-01	NUP107	1
GO:0034451	centriolar satellite	2.36e-01	3.76e-01	PCNT	1
GO:0016363	nuclear matrix	2.40e-01	3.77e-01	HLCS	1
GO:0005819	spindle	2.48e-01	3.82e-01	APP BIRC6	2
GO:0043679	axon terminus	2.50e-01	3.82e-01	HNRNPR	1
GO:0000779	condensed chromosome, centromeric region	2.55e-01	3.86e-01	NUP107	1
GO:0030018	Z disc	2.65e-01	3.92e-01	KCNE1	1
GO:0030133	transport vesicle	2.68e-01	3.92e-01	APP CTTNBP2	2
GO:1904813	ficolin-1-rich granule lumen	2.68e-01	3.92e-01	CTSH	1
GO:0016607	nuclear speck	2.76e-01	3.96e-01	DYRK1A S100PBP	2
GO:0044306	neuron projection terminus	2.80e-01	3.96e-01	HNRNPR	1
GO:0031674	I band	2.87e-01	3.96e-01	KCNE1	1
GO:0042383	sarcolemma	2.87e-01	3.96e-01	STBD1	1
GO:0062023	collagen-containing extracellular matrix	2.87e-01	3.96e-01	SPARCL1 CTSH	2
GO:0000776	kinetochore	2.92e-01	3.98e-01	NUP107	1
GO:0001650	fibrillar center	2.96e-01	3.99e-01	URB1	1
GO:0005814	centriole	2.99e-01	3.99e-01	PCNT	1
GO:0043204	perikaryon	3.17e-01	4.18e-01	APP	1
GO:0043025	neuronal cell body	3.35e-01	4.37e-01	APP PMM1	2
GO:0000922	spindle pole	3.42e-01	4.41e-01	BIRC6	1
GO:0005911	cell-cell junction	3.45e-01	4.41e-01	APP ITGA6	2
GO:0005912	adherens junction	3.52e-01	4.46e-01	ITGA6	1
GO:0055037	recycling endosome	3.81e-01	4.70e-01	APP	1
GO:0005681	spliceosomal complex	3.83e-01	4.70e-01	HNRNPR	1
GO:0030496	midbody	3.86e-01	4.70e-01	BIRC6	1
GO:0000775	chromosome, centromeric region	3.90e-01	4.70e-01	NUP107	1
GO:0030027	lamellipodium	3.90e-01	4.70e-01	APP	1
GO:0030017	sarcomere	4.01e-01	4.78e-01	KCNE1	1
GO:0016323	basolateral plasma membrane	4.13e-01	4.88e-01	ABCA8	1
GO:0000793	condensed chromosome	4.22e-01	4.94e-01	NUP107	1
GO:0030016	myofibril	4.32e-01	5.01e-01	KCNE1	1
GO:0043292	contractile fiber	4.42e-01	5.08e-01	KCNE1	1
GO:0036464	cytoplasmic ribonucleoprotein granule	4.47e-01	5.08e-01	CTSH	1
GO:0009925	basal plasma membrane	4.55e-01	5.13e-01	ABCA8	1
GO:0035770	ribonucleoprotein granule	4.61e-01	5.14e-01	CTSH	1
GO:0045178	basal part of cell	4.79e-01	5.31e-01	ABCA8	1
GO:0005770	late endosome	5.01e-01	5.50e-01	CTSH	1
GO:0030135	coated vesicle	5.26e-01	5.70e-01	APP	1
GO:0005938	cell cortex	5.33e-01	5.70e-01	CTTNBP2	1
GO:0019898	extrinsic component of membrane	5.37e-01	5.70e-01	MUC16	1
GO:0030667	secretory granule membrane	5.38e-01	5.70e-01	STBD1	1
GO:0098802	plasma membrane signaling receptor complex	5.53e-01	5.81e-01	ITGA6	1
GO:0098687	chromosomal region	5.83e-01	6.08e-01	NUP107	1
GO:0005769	early endosome	6.17e-01	6.37e-01	APP	1
GO:0031252	cell leading edge	6.48e-01	6.59e-01	APP	1
GO:0005925	focal adhesion	6.52e-01	6.59e-01	ITGA6	1
GO:0005874	microtubule	6.59e-01	6.59e-01	PCNT	1
GO:0030055	cell-substrate junction	6.59e-01	6.59e-01	ITGA6	1
pvalue adjusted<0.1

## Sheet: molecular_function
ID	Description	pvalue	p.adjust	geneID	Count
GO:0035497	cAMP response element binding	7.87e-04	1.18e-01	CREB5 CREB3L2	2
GO:0061631	ubiquitin conjugating enzyme activity	3.99e-03	2.12e-01	UBE2G2 BIRC6	2
GO:0061650	ubiquitin-like protein conjugating enzyme activity	4.67e-03	2.12e-01	UBE2G2 BIRC6	2
GO:0016504	peptidase activator activity	5.66e-03	2.12e-01	APP CTSH	2
GO:0050840	extracellular matrix binding	9.12e-03	2.38e-01	ITGA6 SPARCL1	2
GO:0042626	ATPase-coupled transmembrane transporter activity	1.01e-02	2.38e-01	ABCC8 ABCA8	2
GO:0015399	primary active transmembrane transporter activity	1.11e-02	2.38e-01	ABCC8 ABCA8	2
GO:0000049	tRNA binding	1.33e-02	2.50e-01	AIMP1 TRNAU1AP	2
GO:0005249	voltage-gated potassium channel activity	2.18e-02	2.62e-01	KCNE1 ABCC8	2
GO:0061134	peptidase regulator activity	2.23e-02	2.62e-01	APP BIRC6 CTSH	3
GO:0042393	histone binding	2.51e-02	2.62e-01	MCM3AP DEK NPM2	3
GO:0005528	FK506 binding	2.59e-02	2.62e-01	FKBP5	1
GO:0016868	intramolecular transferase activity, phosphotransferases	2.59e-02	2.62e-01	PMM1	1
GO:0008559	ABC-type xenobiotic transporter activity	2.84e-02	2.62e-01	ABCA8	1
GO:0005527	macrolide binding	3.10e-02	2.62e-01	FKBP5	1
GO:1902282	voltage-gated potassium channel activity involved in ventricular cardiac muscle cell action potential repolarization	3.10e-02	2.62e-01	KCNE1	1
GO:0008417	fucosyltransferase activity	3.35e-02	2.62e-01	POFUT2	1
GO:0031994	insulin-like growth factor I binding	3.35e-02	2.62e-01	ITGA6	1
GO:0015926	glucosidase activity	3.60e-02	2.62e-01	LCT	1
GO:0086008	voltage-gated potassium channel activity involved in cardiac muscle cell action potential repolarization	3.86e-02	2.62e-01	KCNE1	1
GO:0005267	potassium channel activity	3.94e-02	2.62e-01	KCNE1 ABCC8	2
GO:0003841	1-acylglycerol-3-phosphate O-acyltransferase activity	4.11e-02	2.62e-01	AGPAT3	1
GO:0008656	cysteine-type endopeptidase activator activity involved in apoptotic process	4.36e-02	2.62e-01	CTSH	1
GO:0044325	ion channel binding	4.43e-02	2.62e-01	KCNE1 ABCC8	2
GO:0042171	lysophosphatidic acid acyltransferase activity	4.61e-02	2.62e-01	AGPAT3	1
GO:0016505	peptidase activator activity involved in apoptotic process	5.11e-02	2.62e-01	CTSH	1
GO:0022843	voltage-gated cation channel activity	5.13e-02	2.62e-01	KCNE1 ABCC8	2
GO:0071617	lysophospholipid acyltransferase activity	5.36e-02	2.62e-01	AGPAT3	1
GO:0005242	inward rectifier potassium channel activity	5.61e-02	2.62e-01	ABCC8	1
GO:0030021	extracellular matrix structural constituent conferring compression resistance	5.61e-02	2.62e-01	STATH	1
GO:0050321	tau-protein kinase activity	5.61e-02	2.62e-01	DYRK1A	1
GO:0140359	ABC-type transporter activity	5.61e-02	2.62e-01	ABCA8	1
GO:0015079	potassium ion transmembrane transporter activity	6.01e-02	2.62e-01	KCNE1 ABCC8	2
GO:0016411	acylglycerol O-acyltransferase activity	6.35e-02	2.62e-01	AGPAT3	1
GO:0030247	polysaccharide binding	6.35e-02	2.62e-01	STBD1	1
GO:0016853	isomerase activity	6.36e-02	2.62e-01	PMM1 FKBP5	2
GO:0016874	ligase activity	6.79e-02	2.62e-01	DIP2A HLCS	2
GO:0016405	CoA-ligase activity	6.84e-02	2.62e-01	DIP2A	1
GO:0016866	intramolecular transferase activity	6.84e-02	2.62e-01	PMM1	1
GO:0017056	structural constituent of nuclear pore	7.08e-02	2.62e-01	NUP107	1
GO:0005520	insulin-like growth factor binding	7.32e-02	2.62e-01	ITGA6	1
GO:0043236	laminin binding	7.32e-02	2.62e-01	ITGA6	1
GO:0042910	xenobiotic transmembrane transporter activity	7.57e-02	2.64e-01	ABCA8	1
GO:0016878	acid-thiol ligase activity	7.81e-02	2.66e-01	DIP2A	1
GO:0004866	endopeptidase inhibitor activity	8.06e-02	2.67e-01	APP BIRC6	2
GO:0005251	delayed rectifier potassium channel activity	8.29e-02	2.67e-01	KCNE1	1
GO:0030414	peptidase inhibitor activity	8.60e-02	2.67e-01	APP BIRC6	2
GO:0061135	endopeptidase regulator activity	9.00e-02	2.67e-01	APP BIRC6	2
GO:0005244	voltage-gated ion channel activity	9.40e-02	2.67e-01	KCNE1 ABCC8	2
GO:0022832	voltage-gated channel activity	9.40e-02	2.67e-01	KCNE1 ABCC8	2
GO:0003755	peptidyl-prolyl cis-trans isomerase activity	9.49e-02	2.67e-01	FKBP5	1
GO:0004177	aminopeptidase activity	9.73e-02	2.67e-01	CTSH	1
GO:0043028	cysteine-type endopeptidase regulator activity involved in apoptotic process	9.96e-02	2.67e-01	CTSH	1
GO:0004842	ubiquitin-protein transferase activity	1.02e-01	2.67e-01	UBE2G2 BIRC6 TTC3	3
GO:0016859	cis-trans isomerase activity	1.02e-01	2.67e-01	FKBP5	1
GO:0016877	ligase activity, forming carbon-sulfur bonds	1.02e-01	2.67e-01	DIP2A	1
GO:0004402	histone acetyltransferase activity	1.07e-01	2.67e-01	MCM3AP	1
GO:0004712	protein serine/threonine/tyrosine kinase activity	1.09e-01	2.67e-01	DYRK1A	1
GO:0019829	ATPase-coupled cation transmembrane transporter activity	1.09e-01	2.67e-01	ABCC8	1
GO:0048156	tau protein binding	1.09e-01	2.67e-01	DYRK1A	1
GO:0061733	peptide-lysine-N-acetyltransferase activity	1.11e-01	2.67e-01	MCM3AP	1
GO:0004715	non-membrane spanning protein tyrosine kinase activity	1.14e-01	2.67e-01	DYRK1A	1
GO:0042625	ATPase-coupled ion transmembrane transporter activity	1.14e-01	2.67e-01	ABCC8	1
GO:0019787	ubiquitin-like protein transferase activity	1.14e-01	2.67e-01	UBE2G2 BIRC6 TTC3	3
GO:0016879	ligase activity, forming carbon-nitrogen bonds	1.16e-01	2.67e-01	HLCS	1
GO:0016747	transferase activity, transferring acyl groups other than amino-acyl groups	1.17e-01	2.67e-01	MCM3AP AGPAT3	2
GO:0000993	RNA polymerase II complex binding	1.23e-01	2.75e-01	SCAF4	1
GO:0008374	O-acyltransferase activity	1.30e-01	2.78e-01	AGPAT3	1
GO:0015459	potassium channel regulator activity	1.30e-01	2.78e-01	KCNE1	1
GO:0034212	peptide N-acetyltransferase activity	1.30e-01	2.78e-01	MCM3AP	1
GO:0004869	cysteine-type endopeptidase inhibitor activity	1.37e-01	2.78e-01	BIRC6	1
GO:0043621	protein self-association	1.37e-01	2.78e-01	DYRK1A	1
GO:0045309	protein phosphorylated amino acid binding	1.37e-01	2.78e-01	SCAF4	1
GO:0043022	ribosome binding	1.39e-01	2.78e-01	TACO1	1
GO:0043175	RNA polymerase core enzyme binding	1.39e-01	2.78e-01	SCAF4	1
GO:0016746	transferase activity, transferring acyl groups	1.43e-01	2.81e-01	MCM3AP AGPAT3	2
GO:0003713	transcription coactivator activity	1.46e-01	2.81e-01	DYRK1A RRP1B	2
GO:0008144	drug binding	1.48e-01	2.81e-01	FKBP5	1
GO:1901681	sulfur compound binding	1.48e-01	2.81e-01	APP HLCS	2
GO:0019843	rRNA binding	1.55e-01	2.90e-01	TACO1	1
GO:0005096	GTPase activator activity	1.63e-01	2.96e-01	TBC1D4 ARHGAP23	2
GO:0005518	collagen binding	1.64e-01	2.96e-01	SPARCL1	1
GO:0001098	basal transcription machinery binding	1.66e-01	2.96e-01	SCAF4	1
GO:0001099	basal RNA polymerase II transcription machinery binding	1.66e-01	2.96e-01	SCAF4	1
GO:0033293	monocarboxylic acid binding	1.70e-01	3.00e-01	HLCS	1
GO:0008080	N-acetyltransferase activity	1.72e-01	3.00e-01	MCM3AP	1
GO:0070063	RNA polymerase binding	1.74e-01	3.01e-01	SCAF4	1
GO:0022804	active transmembrane transporter activity	1.86e-01	3.17e-01	ABCC8 ABCA8	2
GO:0042562	hormone binding	1.98e-01	3.30e-01	CTSH	1
GO:0048306	calcium-dependent protein binding	1.98e-01	3.30e-01	S100PBP	1
GO:0051219	phosphoprotein binding	2.04e-01	3.37e-01	SCAF4	1
GO:0005261	cation channel activity	2.17e-01	3.48e-01	KCNE1 ABCC8	2
GO:0022836	gated channel activity	2.21e-01	3.48e-01	KCNE1 ABCC8	2
GO:0008238	exopeptidase activity	2.21e-01	3.48e-01	CTSH	1
GO:0016407	acetyltransferase activity	2.21e-01	3.48e-01	MCM3AP	1
GO:0004553	hydrolase activity, hydrolyzing O-glycosyl compounds	2.23e-01	3.48e-01	LCT	1
GO:0016410	N-acyltransferase activity	2.25e-01	3.48e-01	MCM3AP	1
GO:0004867	serine-type endopeptidase inhibitor activity	2.27e-01	3.48e-01	APP	1
GO:0099094	ligand-gated cation channel activity	2.49e-01	3.77e-01	ABCC8	1
GO:0043177	organic acid binding	2.59e-01	3.88e-01	HLCS	1
GO:0004197	cysteine-type endopeptidase activity	2.65e-01	3.89e-01	CTSH	1
GO:0099106	ion channel regulator activity	2.65e-01	3.89e-01	KCNE1	1
GO:0004857	enzyme inhibitor activity	2.67e-01	3.89e-01	APP BIRC6	2
GO:0033218	amide binding	2.73e-01	3.94e-01	HLCS FKBP5	2
GO:0031072	heat shock protein binding	2.76e-01	3.95e-01	FKBP5	1
GO:0017124	SH3 domain binding	2.86e-01	3.99e-01	CTTNBP2	1
GO:0016798	hydrolase activity, acting on glycosyl bonds	2.97e-01	3.99e-01	LCT	1
GO:0043021	ribonucleoprotein complex binding	2.97e-01	3.99e-01	TACO1	1
GO:0004713	protein tyrosine kinase activity	2.99e-01	3.99e-01	DYRK1A	1
GO:0140375	immune receptor activity	3.01e-01	3.99e-01	CTSH	1
GO:0019838	growth factor binding	3.03e-01	3.99e-01	ITGA6	1
GO:0046873	metal ion transmembrane transporter activity	3.06e-01	3.99e-01	KCNE1 ABCC8	2
GO:0015276	ligand-gated ion channel activity	3.06e-01	3.99e-01	ABCC8	1
GO:0022834	ligand-gated channel activity	3.06e-01	3.99e-01	ABCC8	1
GO:0005216	ion channel activity	3.10e-01	3.99e-01	KCNE1 ABCC8	2
GO:0070851	growth factor receptor binding	3.10e-01	3.99e-01	APP	1
GO:0004674	protein serine/threonine kinase activity	3.11e-01	3.99e-01	DYRK1A HUNK	2
GO:0016247	channel regulator activity	3.17e-01	4.00e-01	KCNE1	1
GO:0019842	vitamin binding	3.17e-01	4.00e-01	HLCS	1
GO:0030695	GTPase regulator activity	3.47e-01	4.20e-01	TBC1D4 ARHGAP23	2
GO:0005319	lipid transporter activity	3.47e-01	4.20e-01	ABCA8	1
GO:0003730	mRNA 3'-UTR binding	3.51e-01	4.20e-01	HNRNPR	1
GO:0008201	heparin binding	3.51e-01	4.20e-01	APP	1
GO:0015267	channel activity	3.56e-01	4.20e-01	KCNE1 ABCC8	2
GO:0016887	ATPase activity	3.57e-01	4.20e-01	ABCC8 ABCA8	2
GO:0022803	passive transmembrane transporter activity	3.57e-01	4.20e-01	KCNE1 ABCC8	2
GO:0004252	serine-type endopeptidase activity	3.57e-01	4.20e-01	CTSH	1
GO:0003712	transcription coregulator activity	3.59e-01	4.20e-01	DYRK1A RRP1B	2
GO:0005201	extracellular matrix structural constituent	3.61e-01	4.20e-01	STATH	1
GO:0008234	cysteine-type peptidase activity	3.68e-01	4.24e-01	CTSH	1
GO:0030546	signaling receptor activator activity	3.70e-01	4.24e-01	APP AIMP1	2
GO:0031406	carboxylic acid binding	3.84e-01	4.34e-01	HLCS	1
GO:0008022	protein C-terminus binding	3.86e-01	4.34e-01	SCAF4	1
GO:0008236	serine-type peptidase activity	3.87e-01	4.34e-01	CTSH	1
GO:0017171	serine hydrolase activity	3.91e-01	4.34e-01	CTSH	1
GO:0005516	calmodulin binding	4.07e-01	4.48e-01	PCNT	1
GO:0016758	transferase activity, transferring hexosyl groups	4.10e-01	4.49e-01	POFUT2	1
GO:0051020	GTPase binding	4.43e-01	4.82e-01	AIMP1	1
GO:0005539	glycosaminoglycan binding	4.52e-01	4.88e-01	APP	1
GO:0005125	cytokine activity	4.62e-01	4.95e-01	AIMP1	1
GO:0106311	protein threonine kinase activity	4.80e-01	5.09e-01	HUNK	1
GO:0106310	protein serine kinase activity	4.82e-01	5.09e-01	HUNK	1
GO:0030246	carbohydrate binding	5.06e-01	5.31e-01	STBD1	1
GO:0016757	transferase activity, transferring glycosyl groups	5.14e-01	5.35e-01	POFUT2	1
GO:0045296	cadherin binding	5.84e-01	6.05e-01	ITGA6	1
GO:0060090	molecular adaptor activity	5.95e-01	6.12e-01	PCNT	1
GO:0004175	endopeptidase activity	6.87e-01	6.99e-01	CTSH	1
GO:0001228	DNA-binding transcription activator activity, RNA polymerase II-specific	6.91e-01	6.99e-01	CREB3L2	1
GO:0001216	DNA-binding transcription activator activity	6.95e-01	6.99e-01	CREB3L2	1
GO:0048018	receptor ligand activity	7.25e-01	7.25e-01	AIMP1	1
pvalue adjusted<0.1
